# Supplementary material for: The Evolution of the Secreted Regulatory Protein Progranulin
Source: PLoS One. 2015 Aug 6;10(8):e0133749. doi: 10.1371/journal.pone.0133749 (PMC4527844; doi:10.1371/journal.pone.0133749)
Supplement: S2 Table — See Methods for details of the alignment procedure. (TXT) [file pone.0133749.s008.txt]

Alignments used in phylogenetic analysis -- FASTA format.

N-Half Modules (C-Half alignments are further below)
Non-redundant alignments of N-half module DNA sequences (identical sequences removed).

sequences 307  
length 96

>A_car_01*  
GTTGTGTGTCCC---GATGGCAGCATGTGTCCTGTGGACTACTCCTGTTTGCGTACGGTAGATGCTGCC---TTTGCCTGCTGTCCCTGGAAAGAG
>A_car_02   
GTCCAGTGCCCAGACCATGAGTCGGAGTGCCCAAATGATTCCACGTGTTGCCTGATGCCTGACGGATCG---TGGGGCTGCTGCCCAATGCCAGAG
>A_car_03   
AATATCTGTCCAGGGAAACAGTCTAGCTGTCCTGACGTTGCCACCTGTTGCCTTCTCTCGACCAGCCAA---TATGGCTGTTGCCCTTTACAGAAC
>A_car_04   
ATTCAGTGT---GATTTAAAGTACAGTTGCCCATCTGGGAACACTTGCTGCAAGAAAGCCTCAGGGGAA---TGGGCGTGCTGCCCCCTGGAAGAG
>A_car_05   
GTGCAATGT---GATTTCCAGACAGCCTGCCCAGATGGCCAAACTTGTTGCCGCCTAGTATCAGGCGCC---TGGGGCTGCTGTCCAATACCACAG
>A_car_06   
GTCCGGTGT---GATGATGTGTCAAGTTGTGCGGATGGGCAGACATGCTGCCACACTGCAACAGGTGGC---TGGAGCTGTTGCCCTCTGCCAGAG
>A_car_07   
GTGAAATGT---GACGACCAAACCAGCTGCCCAGATGGACAGACATGTTGCCGGCTTTCCTCGGGCCAA---TGGGGTTGCTGTCCTTTCCCACGG
>A_car_08   
ATCCGTTGC---AACGATACTGCCAGCTGCGAAGAAGGGCAGACCTGCTGCAAGGGTGTGTCAGGGGCT---TGGAGCTGCTGCCAACTACCCAAT
>A_car_09z  
GTGTCTTGT---GGTGACCAACACTACTGTCATTATGGACAGACCTGCTGCAAGGCCAAGTCAGGCGGG---TGGGCTTGTTGCCCCTACGACAAG
>A_car_p    
CTACGGTGCCCA---GATGGAAGTCACTGTGATGGATCATCCACTTGTTGCCAACGCCACGGAGAGGATGGGTACACCTGCTGTGACAAACCTCAG
>A_queL_01  
GTTCACTGCCCCAATTCTGAGGACCTCTGCCCGGCTAATAATACGTGTTGCCGTCTTACCCCGGAGCTC---TGGGGATGCTGTCCACACATAGAC
>A_queL_02  
GTGAATTGCACTAAAGAGAGCTGGCAGTGTCCTGCCGATCATACGTGCTGCTATATTTCAACCACTAGGAGATATGGTTGCTGTCCAATAGTACCT
>A_queL_03  
ATAATTTGTCCCAATGGGATAAATCAATGTCCTGATGGTGAAACCTGCTGTCGGGTGAGCAGTGATGAT---TTCGGGTGCTGTCATTTTTCCAAT
>A_queL_04  
GTCCATTGTCCT---GATGGTAAAGTATGTCTCGATGGCAATACTTGCTGTCAGACCCTCTCTGGTAGC---TATGGTTGCTGTCCTAGGGAAGAT
>A_queL_05  
GTTAAGTGTCCT---GATGGTGGAGTTTGTCTTGATGGTCAAACTTGTTGTCGAGAAAGTGGTTATAAA---TATGGTTGTTGTCCTTATCTTGAT
>A_queL_06  
GTGGTTTGTCCT---GATGGAGGAAGCTGTCCTGATGATAATACATGTTGTCTAACTGGTGACAATAAG---TATGGGTGCTGTCCTCAACCTAAT
>A_queL_07  
GTGGTTTGTCCTGGTGGGAGGCAGAAGTGTCCTGATGACAATACTTGCTGTGAATTGGAATCTGGTAGC---TATGGTTGCTGTCCTAGACCAGAT
>A_queL_08  
GTGGTTTGTCCTAATGGGAGGCAGGAGTGTCCTGATGACAATACTTGTTGTGAATTGAAATCTGGTAGC---TATGGTTGCTGTCCTAGAGCAGAT
>A_queL_09  
GTTGACTGTCCT---GATGGGGGAAGCTGTCCTGATAATAATACATGTTGTCTAACTGGTGTAGATAAG---TACGGGTGCTGTCCTCAACCTAAT
>A_queL_10  
GTTGTATGCCCTAATGGAAAGAATGAGTGTCCTGATGGTAGCACTTGCTGCAGTAAAGGTGATGCAGGA---TATGGCTGCTGCCCTTTGGCTAAT
>A_queL_11  
AATGTCTGCCCTGATGGTCAAAGTGAATGCTCTGATATTAATACATGCTGTAAGACCGATACAGGAAAG---TATGGCTGCTGTGAGTTACCTCAA
>A_queL_12  
GTCACTTGTAGCGATGGCAATACATCGTGTAAAAATGATCAGACTTGCTGTCTTCTTAAAGATGGACGC---TATGGTTGCTGTAACCTCACTGAT
>A_queL_13  
ATAAAATGTCCT---GATGATACGGTTTGCTCTGACAATAACACTTGCTGTAAAGCAAAGTCTAATTCG---TTTGGTTGTTGTCCTTCACCTAAA
>A_queL_14z 
GTTGTGTGTCCTCACGAGGAGAAGGAGTGCTCTAGTAACAGCACGTGCTGCTTGATGTCTGAAGGCAAT---TATGGTTGCTGCCCTTTTCCGAAT
>A_queS1_01 
ATACCTTGT------GATAATGGTTCATGTCCTCTTGGTGACACATGCTGCTCTGGTGATGCAAAG---------CCATGCTGTCCTTTACCTAAT
>A_queS1_02 
ATTCCTTGC------AACACTGGATACTGCCCTGATGGTGATACATGCTGCCCTGAT------------------GGTTGTTGTCCTGACTATAAT
>A_queS2_01 
ATACCTTGC------GATGGAGGTACATGCCCTGATGGGGACACGTGCTGCTCTGGTGATGCAAAG---------CCATGCTGTCCTACACCTAAT
>A_queS2_02 
ATTCCATGT------AATGGAGGAGAATGCCCTGATGGTAACACATGCTGTCCCAATGAACCTAAA---------CCATGTTGCTCATATTCTAAT
>A_queS3_01 
ATACCTTGC------AATGGAGGCACATGTCCTGATGGTGACACATGCTGCTCTGGTGATTCATTG---------CCCTGCTGTCCTACATCTAAC
>A_queS3_02 
ATACCTTGC------GAAGGAGGTTACTGTCCTGATGGTGACACATGCTGCTCTAATGAACCAAAG---------CCATGCTGTCCTACATCTAAT
>A_queS3_03 
ATTCCTTGT---GGCGGTGGTAAGTCTTGTCGTGATGGTGAAACATGCTGTCCTACT------------------GGTTGCTGTCCTGAATCTAAC
>B_flo_01   
CACCAATGCCCTGAT---------GTCTGCCAACCTGAAGAAACCTGCTGCAAGTCCAACAGTACACTGACACATGGCTGCTGTCCTATTTCTCAG
>B_flo_02   
ATCACATGTCCGGGCGGAACTCATGACTGTCCGGAGAATACCACTTGTTGTTTGACCGCCAAGGGCGAC---TATGGGTGCTGCCCTCTTGCGAAG
>B_flo_03   
CAGGTGTGCCCTGGCGGGAAGTCCACCTGTCCCACCACCAGCACCTGCTGTATGCTGAAGAATGGGAAG---TATGGCTGCTGTCCCATGGAAAAG
>B_flo_04   
GTGACGTGCCCCGACGGTCTGTCTGCCTGTAAGGACAACACCACCTGCTGCAAGGATGACACTGGAGAG---TACGGCTGCTGTCCAATACCACAG
>B_flo_05   
GTCCATTGC---GATGATGGAAGTGCCTGTCCAAACCATCACACCTGCTGCAAGACGCAGACTGGGAAA---TACGGCTGCTGTCCATTGCCAAAG
>B_flo_06   
GTGGTCTGTCCCGACCACGTGTCAATGTGTCCAGACAACAACACCTGCTGTCTGCTGCAGGATGGGAGC---TATGGCTGCTGCCCCGAGCCACAT
>B_flo_07   
ATCGACTGTGATGAGGGCAAGGTCAAGTGCCCAGATAAGAACACCTGCTGCAAGAAGACGACCGGAGAA---TGGGGGTGCTGTCCTCTTGAGAAG
>B_flo_08   
GTGCCGTGTCCCGATGGAAAGTCCGCTTGTGAGGAAGACTACACCTGCTGTAAGAACAGCACCGGC------TATGGCTGCTGTCCCTTCTCCAGG
>B_flo_r01  
GTGAGGTGC---GACACGTTCCATGAGTGCCCAGCTAACAATACGTGCTGTAAGCTTTCCTCTGGACAG---TGGGGCTGCTGTCCCTTGCCTTCG
>B_flo_r02  
ATCATGTGT---GACGCCACCCACGAGTGTCCTTCAAAACACACCTGCTGTAAGCTGGCCTCTGGACAG---TGGGGCTGCTGTCCCTTACCCAGT
>B_flo_r03  
ATCAAATGT---GACGCCACCCATGAGTGCCCTTCCAAACACACTTGCTGTAAGCTGGCCTCTGGACAG---TGGGGCTGCTGTCCCTTACCCAGT
>B_flo_r04  
GTCATGTGT---GACGCCACCCATGAATGCAAGGCTAGAGAAACTTGCTGTAAACTAAAGTCTGGACAG---TGGGGCTGCTGTCCTCTTCCAAAG
>B_flo_r05  
ATCATGTGT---GATGCAACCCACGAGTGTCCTGCTAAACACACGTGCTGTAAGCTGGCCTCTGGACAG---TGGGGCTGCTGTCCCTTACCCAGT
>B_flo_r06  
ATCAAATGT---GACGCCACCCATGAATGCAAGGCCAGAGACACTTGCTGTAAGCTGGCCTCTGGACAG---TGGGGCTGCTGTCCTCTTCCAAAG
>B_flo_r08  
ATCAAATGT---GACTCCACCCACGAGTGCAAGGCCACTGACACTTGCTGTAAACTAAAGTCTGGACAG---TGGGGCTGCTGTCCTCTTCCAAAG
>B_flo_r09  
GTGAAATGC---GATGCCACCCATGAATGCCCTTCAAAACACACGTGCTGTAAGCTGGCCTCTGGACAG---TGGGGCTGCTGTCCCTTACCCAGT
>B_flo_r10  
ATCAAATGT---GACTCCACCCACGAGTGCAAGGCCACTGACACTTGCTGTAAGCTAAAGTCTGGACAG---TGGGGCTGCTGTCCTCTTCCAAAG
>B_flo_r11  
GTGAAATGC---GATGCAACACATGAATGCCCTTCAAAACACACGTGCTGTAAGCTGGCCTCTGGACAG---TGGGGCTGCTGTCCCTTACCCAGT
>B_flo_r12  
GTGAAATGT---GATGCCACCCACGAATGTCCTTCAAAGCACACGTGTTGTAAGCTGGCCTCTGGACAG---TGGGGCTGCTGTCCCTTACCCAGT
>B_flo_r13  
GTTATGTGT---GATGCCACCCATGAATGCAAAGCTAAAGAAACGTGCTGTAAGCTGGCCTCTGGACAG---TGGGGCTGCTGTCCCTTACCAAAG
>B_flo_r14  
ATCAAATGT---GATGCAACCCATGAATGCCCTGCCAAACACACGTGCTGTAAGCTGGCCTCTGGACAG---TGGGGCTGCTGTCCCTTACCCAGT
>B_flo_r15  
GTCATGTGT---GATGCAACCCACGAGTGCCCTGCAAAACACACGTGCTGTAAGCTGGCCTCTGGACAG---TGGGGCTGCTGTCCCTTACCCAGT
>B_flo_r16  
GTCAAATGT---GATGCAACCCATGAATGCCCTTCCAAACACACGTGCTGTAAGCTGGCCTCTGGACAG---TGGGGCTGCTGTCCCTTACCCAGT
>B_flo_r17  
GTGAAATGT---GACGCAACCCACGAATGCCCTTCAAAACACAAGTGCTGTAAGCTGGCCTCTGGACAG---TGGGGCTGCTGTCCCTTACCCAGT
>B_flo_r18  
GTTATGTGT---GATGCCACCCATGAATGCAAAGCTAAAGAAACTTGCTGTAAACTAAAGTCTGGACAA---TGGGGCTGCTGTCCTTTGCCAAAG
>B_flo_r19  
ATCATGTGT---GACGCCACCCACGAGTGTCCTTCAAAACACACGTGCTGTAAGCTGGCCTCTGGACAG---TGGGGCTGCTGTCCCTTACCCAGT
>B_flo_r20  
GTCATGTGT---GACGCCACCCATGAATGCAAAGCTAGAGAAACTTGCTGTAAGCTGGCCTCTGGACAG---TGGGGCTGCTGTCCTCTTCCAAAG
>B_flo_r22  
GTAAAATGC---GACTCAACCCACGAATGCAAAGCTAGAGAAACTTGCTGTAAGCTGGCCTCTGGACAG---TGGGGCTGCTGTCCTCTTCCAAAG
>B_flo_r25  
GTGAAATGT---GATGCCACCCACGAATGTCCTTCAAAACACACGTGCTGTAAGCTGGCCTCTGGACAG---TGGGGCTGCTGTCCCTTACCCAGT
>B_flo_r26  
GTCAAATGT---GATGCCACACATGAATGCCCTACAAAACACACGTGCTGCAAGCTGGCCTCTGGACAG---TGGGGCTGCTGTCCCTTACCCAGT
>B_flo_r27  
GTTATGTGT---GATGCCACCCATGAATGCAAAGCTAGAGAAACTTGCTGTAAACTAAAGTCTGGACAG---TGGGGCTGCTGTCCTCTTCCAAAG
>B_flo_x    
ACCCCCTGTCCAGGAGGTAAACAGGAATGTGCAACAAACTACACCTGCTGCCAGAGAGGAGCCACATACACCTGGGGGTGCTGCGACTTCCCTAAC
>B_flo_y    
GTGATATGTCCTGGTGGTGAGTACCAGTGCCCAGAGAAGACCACCTGTTGTGTGAGTCCCTCTGGTACA---TTTGGATGCTGTCCTGTCCCCGAG
>B_flo_z    
ATTAAGTGTGGCAGTAGCACCTCCACTTGCGGAGATACAGAGACCTGCTGTAAGATGGCTACTGGACAG---TGGGGATGCTGTCCTATGCCTAAG
>B_tau_01*  
CGACCCTGCCAG---GCCGATGGCCACTGCGCTCCTGGCTACTCCTGCATCCTCACTGTCTCAGGGACC---TCCAGCTGCTGCCCGTTCCCAGAG
>B_tau_02   
GTCCAGTGCCCCGACAAACAGTTCCAGTGCCCCAACTCCTCCACGTGCTGCACCATGCCTGATGGCTCC---TGGGGATGCTGCCCCATGCCCCAG
>B_tau_03   
ATCTTATGCCCAGATGGACAGTCCCAGTGCCCCGATGGTTCTACCTGCTGCAAGCTGCCCACTGGAAAG---TATGGCTGCTGCCCGATGCCCAAT
>B_tau_04   
GTCAAGTGC---GACATGGAGGTGAGCTGCCCAGACGACTACACCTGCTGCCGCCTACAGTCCGGGGCC---TGGGGCTGCTGCCCTTTTGTGCAG
>B_tau_05   
GTCCCCTGT---GATAACGTCACCAGCTGTCCTTCTTCCACTACCTGCTGTCGACTCAAGTCTGGGGAG---TGGGCCTGCTGTCCTGCTCCAGAG
>B_tau_06   
ATGGGCTGT---GACCAGCACACCAGCTGCCCGGTGGGGCAGACCTGCTGCCCGAGCCTGAGGGGGGCC---TGGGCCTGCTGCAAGTTGCCGCAC
>B_tau_07z  
GTGGAGTGT---GGGGCGAGGCACTTCTGCCACGATAACCAGACCTGCTGCCCAGACAGCCAGGGGGGC---TGGGCCTGCTGCCCCTACCGCAAG
>B_tau_p    
ACACAGTGCCCA---GACGGTCAGCTCTGCCCTGTG------GCCTGCTGCCTGGACCCGAATGGAGCCACCTACAGCTGCTGCAATCCCGTTCAG
>C_intL_01  
GTTCTTTGTCCAGATGGAAGGTCCGAGTGTTTTTCTGGAAGCACTTGCTGCAAGTTGTCAACTGGTCAG---TATGGTTGCTGTCCTCATCCAAAT
>C_intL_02  
GTTCAATGTCCTGATGGTCGTTCTGCTTGTCCAGATGGTAACACTTGTTGTAAGCTAGCATCTGGTGCA---TATGGTTGTTGCCCACAACCTAAA
>C_intL_05  
GTTCAATGTCCCGATGGTCGTTCTGCTTGTCCAGATGGTAACACTTGTTGTAAGCTAGCATCTGGTGCA---TATGGTTGTTGCCCACAACCTAAA
>C_intL_07z 
ACAATGTGCCCCGATGGT---TCGGAATGTCCGGATTATTACACTTGTTGCACATTAACCTCTGGAAGA---TATGGCTGTTGCAAGTTTAACTCG
>C_mil1_01  
CATCCATGTCCTGATGGC---TCCGAGTGCTTGGATGAAGAAACCTGCTGCAAGTCCGGTGTTGAGACA---TATGCTTGCTGTCCTATGCCAGAT
>C_mil1_02  
GTGATTTGCCCAGACGGGGCATCTGAATGCCCGGACGGCTCAACGTGCTGTTTGTTGCCAAATGATCAA---TGGGGTTGTTGTCCATTGGAAAAG
>C_mil1_03  
GTGCGGTGC---AGCTCCACAGCGAGTTGCTCTGCTGGCCACACCTGCTGCCAGCTCCCCTCGGGCCGG---TTCGGGTGCTGTCCCTCACCAGAA
>C_mil1_04  
GTCCAGTGT---GATGGCACTGTGTCCTGTCCCACGGGTGCCACCTGCTGCAGGGCCAGTTCTGGAGGT---TGGAGCTGTTGCCCTCTGCCTCAG
>C_mil1_05  
GTCATGTGT---GATGAAACCGCTAGTTGTCCTTCAGGGACCACCTGCTGCAGAAAACCCTCGGGATAT---TGGGGCTGCTGCCCTATGCCTGAG
>C_mil1_06  
GTGCAGTGT---GATGGCACTGTGTCCTGTCCCACGGGTGCCACCTGCTGCAGGGCCAGTTCTGGAGGT---TGGAGCTGTTGCCCTCTGCCTCAG
>C_mil1_07  
GTCATGTGT---GATAAAACCGCTAGTTGTCCTTCAGGGACCACCTGCTGCAGAAAGCCCTCGGGGTAT---TGGGGCTGCTGCCCTGTGCCTGAG
>C_mil1_08  
ATCAAATGT---GATGAGAAGACAATATGTCCACCAGAGAATACCTGCTGCAAACAGAGCTCAGCAGAG---TGGAGCTGCTGTCCTTTGCCTCAA
>C_mil1_09z 
GTGATGTGT---GATGACACCCACCATTGCTCTTCTCCTGCCACTTGCTGTCGGTCTGCGTCAGGC------TGGGCTTGCTGCCCCTACGAACAA
>C_mil2_01  
GTGCTATGCCCAGAT---CAAAGTCAATGCCCGGAAGGAACAACATGCTGTCTGATGCAAAGTAGTCAA---TATGGCTGCTGTCCGGTTCCAAAG
>C_mil2_02  
GTATTCTGT---GATGCCATTCATTACTGTCAAGGAGGAAATACATGCTGCAGGAATCGAACTGGAGAA---TGGGCTTGTTGCGGTTATCCTCAA
>C_mil2_03  
GTTAAGTGT---GATAGTGTGCATTCCTGTCCAGATGGAAACACTTGCTGTCGACAAAACACTGGACAT---TGGAGCTGCTGCCCCCATCCTCAG
>C_mil2_04  
GTTAAGTGT---GATAGTCTGTATTCCTGTCCAGATGGAAACACTTGCTGTCGACAAAACACTGGACAT---TGGAGCTGCTGCCCCCATCCTCAG
>C_mil2_05  
GTTAAGTGT---GATAGTGTGTATTCCTGTCCAGATGGAAACACTTGCTGTCGACAAAACACTGGACAT---TGGAGCTGCTGCCCCCATCCTCAG
>C_mil2_06  
ACATACTGT---GATAATCTGCATTACTGTTCTGCTGAAAATACATGTTGCAGACTGCCTAGTGGATCT---TGGGGATGTTGCCCCATTCCTTCT
>C_mil2_07z 
GTCAACTGT---GATAAGACATATTTTTGTAAAGATGGACTGACCTGTTGTCCAACGGCTATGGGAAGA---TGGGGATGTTGCCCATTTCCTAAT
>D_rer1_01  
ATTCACTGC---GATGCTCAAACTGTGTGTCCAGACGGAACAACATGCTGTCTGAGTCCATATGGCATA---TGGTCATGTTGTCCTTACTCAATG
>D_rer1_p   
GTCCAATGT---GAAGGAAATTTCTACTGCCCGGCTGAGAAGTTTTGCTGCAAGACTAGAACTGGCCAG---TGGGGCTGCTGCAGCGGGTTGGAG
>D_rer2_01  
ATTCACTGC---GATGCTCGAACTGTGTGTCCAGATAGAACAACATGCTGTCGGACTCCATATGGCAAA---TGGACATGTTGTCCCTTCCCAATG
>D_rer2_p   
GTCCAATGT---GAAGGAAATTTCTACTGCCCGGCTGAGAAGTTTTGCTGCAAGACTGGAACTGGCCAG---TGGGGCTGCTGCAGTGAGTTGGAG
>D_rerA_01  
TCGCAGTGCCCC---GATAATGAAGTCTGTGAAGCAGGCCAGTCCTGCTGCCAGGATCCCACTGGTGGC---TTCAGCTGCTGCCCTTTCCATCAT
>D_rerA_02* 
ATCAGCTGCCCT---GACGGCTCTTCCTGTCCTGCTGAGTTCTCCTGTCTGCTGATGTCTACATCA------TATGGCTGCTGTCCAGTAGCACAG
>D_rerA_03  
GTTCTTTGTGGAAATGGGACGTCGGAGTGTCCTGCAGACACTACATGTTGTCAGGCTGAAGATGGCCTA---TGGGGGTGCTGCCCCATGCCAAAG
>D_rerA_04  
GTTCCCTGT---AACGACACTGCGGCCTGTGCTGATGGAACCACATGCTGTAAGACTAAAGATGGAGGA---TGGGCCTGCTGTCCTCTGCCTGAG
>D_rerA_05  
GTTCCCTGT---AACGACACTGCGGCCTGTGCTGATGGAACCACATGCTGTAAGACTAAAGATGGAGAT---TGGGCCTGCTGTCCTCTGCCTGAG
>D_rerA_07  
GTTCCCTGT---AACGACACTGCGGCCTGTGCTGATGGAACCACATGCTGTAAGACTAAAGAAGGAGGA---TGGGCCTGCTGTCCTCTGCCTGAG
>D_rerA_08  
GTGAAATGC---AACGCTACTCATGGTTGTCCTGAATCTAGTACATGCTGTAAGAACATTGCTGGTGAA---TGGGGCTGCTGTCCTTTCTCTCAG
>D_rerA_09  
GTTAAATGC---GATGAACAGTCGAGTTGCTCTGCAGATTCGACCTGCTGCCTCTTGTCTAAAGAAGAA---ACGGGCTGCTGCCCTTTTCCTGAG
>D_rerA_10z 
GTTCAGTGT---GGTGGTGGATTCAGCTGTCATGATGGTGAGACCTGCTGTCCAACCTCACAAACCACA---TGGGGATGTTGCCCGTCTCCAAAG
>D_rerB_01  
CTGATCTGTCCG---GATGGAGGGATGTGTGAAGATGAAAACACCTGCTGTCTAACGCCGTCAGGAGGA---TACGGCTGCTGCCCACTTCCCCAT
>D_rerB_02  
GTAGTTTGTCCGGATGGAGAGTCTGAATGCCCTGATGATACCACCTGCTGCCAGATGCCTGATGGGGGC---TGGGGCTGCTGTCCTATGAAAAAT
>D_rerB_03  
GTGATCTGTCCAGATAAGATTTCCAAATGTCCAGAAGATACAACATGCTGTTTACTAGAGACCGGTAGT---TACGGATGCTGTCCAATGCCAAAG
>D_rerB_04  
GTTCCCTGT---AATGAAACCGTGGCGTGTTCTAGTGGCACCACCTGCTGTAAAACGCCAGAAGGCTCC---TGGGCTTGCTGTCCTTTACCAAAG
>D_rerB_05  
AAGAAATGT---GACGAAAGCTCATCGTGTCCTGGAGAATCCACCTGCTGCAAACTCTCATCTGGAGAC---TGGGGCTGCTGCCCACTGCCTGAG
>D_rerB_06  
CAAAACTGT---GATGAAACGTCTTCGTGTCCAACCGGGACCACCTGCTGTAAACTGACCTCCGGCTCC---TGGGCCTGCTGTCCAGTGCCACAG
>D_rerB_07  
CACATGTGT---GACGCTCACACCAGCTGCCCCAGAGACGACACCTGCTGCTTCATCAACCGCATCGGCAAGTGGGGCTGCTGTCCACTGCCAAAG
>D_rerB_08  
GTGAAGTGT---GACTCCAGCACCAGCTGCCCGTCTGGCTCCACCTGCTGTATTTTACCCACAGGACAG---TGGGGATGCTGCCCTCTAGTCAAG
>D_rerB_09z 
ATTCAGTGC---GACACCTTCACTCGCTGCGCACACACGCAGAGCTGCTGCAGATTAGCAGACTCCACG---TGGGCCTGCTGTCCTTATACACAG
>G_acuA_01  
GATGAGTGTCCG---GATGGAGGGAGATGTGAAGACGGTCACACCTGCTGCAACGACCCGGCCAACGGC---TACGAATGCTGCCCTCTGGATCAG
>G_acuA_02* 
AACATCTGTCCC---GATCTGTCCCGATGCCCGGCCGAGTTTTCCTGCCTGAAGGCTTTGACAAAG------TTTGGCTGCTGTCCGTTAGCTCAG
>G_acuA_03  
GTTCTGTGCAAGGATGGAGTGTCAGAGTGTCCGGATGGAACCACCTGCTGTGAAAACCCAGATGGAAAG---TGGGCCTGCTGTCCCCTGCCGAAG
>G_acuA_04  
GTGGCCTGT---GATGCCACAGAAGCCTGCGCAGGTAACAGCACATGCTGTATGACCCCGGAGGGCGGC---TGGAGCTGCTGCCCACTTCCAGAG
>G_acuA_05  
GTGTCATGT---GACGCCACCCACCAGTGTCCCGACGGCACCACCTGCTGCAAGACTGCAACACAGGAG---TGGGCCTGCTGTCCTCTGCCCGAG
>G_acuA_06  
GTTCAGTGC---GACTCCCGCACCAGCTGCCCTCAGTCCAACACCTGCTGCTTCATGGCCGAGTCTCAGAAGTGGGGTTGTTGCCCGCTGCCGAAG
>G_acuA_07  
GTGCAGTGC---GACGGGCAGGAGCAATGCCCCGACGACAACACCTGCTGCCAGCTGCAGTCGGGCGAG---TGGGGCTGCTGCCCCATGCCAGAC
>G_acuA_08z 
GTGGTGTGT---GATGATCAAACCAGCTGTCCCGATGGACAGACCTGCTGCAGGACCTCGGCCACGACG---TGGGGCTGCTGTCCAGCTCCCAAT
>G_acuB_01  
AGGGTCTGTCCG---GATGGAGGCATCTGCCGCCACCAGAACACCTGCTGCAAGAACGCCGTTGGAGGC---TACGGATGCTGTCCGCTACCATAT
>G_acuB_02  
ATCATCTGTCCAGACCAAGAGTCCGAGTGTCCGAACGATGCCACCTGCTGCCAGCTTCTGGACGGCTCG---TGGGGCTGCTGCCCATTAACTAAG
>G_acuB_03  
GTGTCGTGTCCCGGGGGCAAAAGCAGCTGCCCAGACAGTTATACGTGTTGCCTTCTGGCCAGTGGAGAT---TACGGCTGCTGTCCTTACTCACAG
>G_acuB_04  
GTTACGTGTCCAGACGAGACGTCGTCGTGTCCAGACGAGACGACGTGCTGCAAGATGGTGGACGGCTCG---TACGGCTGCTGTCCGATGCCCGAC
>G_acuB_05  
CTTCCCTGC---AACGACTCTGTTGCGTGTGCTGAGGGGAGCACCTGCTGCGGGTTGGCGGAGGGAGGA---TGGGCCTGTTGTCCACTACCCAAG
>G_acuB_06  
AGCCAGTGT---GACAAGACCACCTCGTGTCCCGGGACGTCCACCTGCTGCAGGGCGGTGGGCGGCGGC---TGGGCCTGCTGTCCTCTGCCTCAG
>G_acuB_07  
AACATGTGC---GACGCCCAGACCAGCTGCCCCAGAGACACAACCTGCTGCTTCATGGACCAGACACGCAAATGGGGGTGTTGCCCTTTGCCGAAG
>G_acuB_08  
GTCAAGTGC---GACAACAAGAGCAGCTGCGCCTCGGGGACGACGTGCTGCAAGCTGAAGACGGAGGGG---TGGGGCTGCTGCCCGCTGGTGAAG
>G_acuB_09z 
GTGGCGTGTGACGGGGGGGAGTTCCGCTGCCCCGGACGGGCCACGTGCTGCAGGGTCTCTGCATCGGAG---TGGGGTTGCTGCCCCTCCCCGCAG
>G_acuC_01  
GTCACATGCCCG---GATGGGACCACGTGTTCTAATCTCAACACCTGCTGTATGACTAAACGCGGC------TACAGCTGCTGTCATTACCCAAAC
>G_acuC_02  
GTTCACTGT---GACAACTATTACACGTGTCCTGATGCCACTACTTGCTGCAGACACCCAGCGGGTACT---TGGTTCTGTTGCCCGTACTCTCCT
>G_acuC_03  
ATTCGCTGC---GATTCATCGTTCTACTGCGCAGCAGGAACAACTTGCTGCAAAGCACCTACAGGCCGA---TGGAACTGCTGTCCCTACCCACTG
>G_gal_01   
CTGCGGTGCCCCGACGGCGCCTCCGAGTGCCCCCAAAACACCACATGCTGCGGCACCGCGAGCGGAGCC---TGGGGGTGCTGCCCCATGCCGGAG
>G_gal_02   
GTGCAGTGTCCCGACAACAGCTCCGCGTGTCCCGACGGCGCCACGTGCTGCCAGCTGCCCTCGGGGCGC---TACGGCTGCTGTCCCCTGCAGAAC
>G_gal_03   
GTGAAGTGT---GACGATGAGATGAGCTGTCCCGACGGGAACACGTGCTGCAGGCTGAGCTCCGGGCAG---TGGGGGTGCTGCCCGCTGGAGCAG
>G_gal_04z  
GTGCGGTGC---GACGACAGGACGAGCTGTCCCGATGGGAGCACGTGCTGCAGGCTGAGCGGGGGCGCG---TGGGGGTGCTGCCCTCTGGAGCAG
>G_morC_01  
GTCGTCTGTCCG---GATGGATCGCTTTGCGCAAATGACAACACCTGCTGCAAGAACATTTTCGGTGGA---TACGGCTGCTGCCCTTTCCCACAG
>G_morC_2sp 
GTGTACTGT---GATGCGGTATCCTACTGCCCATCGGGGACCTCCTGCTGTCAGGGCACTGCACACGGC---TGGAGCTGCTGCCCTGACCACATG
>G_morC_p1  
GTCGACTGCGGAGAAGACGACGGCTCCTGCCCCTCGGGCACGGAGTGCTGCAGAGGGGCCGACGGTGGC---TGGCTCTGCTGCCCCGTCTCCGCT
>H_sap_01*  
GGCCCCTGCCAG---GTTGATGCCCACTGCTCTGCCGGCCACTCCTGCATCTTTACCGTCTCAGGGACT---TCCAGTTGCTGCCCCTTCCCAGAG
>H_sap_02   
ATCCAGTGCCCTGATAGTCAGTTCGAATGCCCGGACTTCTCCACGTGCTGTGTTATGGTCGATGGCTCC---TGGGGGTGCTGCCCCATGCCCCAG
>H_sap_03   
GTCATGTGTCCGGACGCACGGTCCCGGTGCCCTGATGGTTCTACCTGCTGTGAGCTGCCCAGTGGGAAG---TATGGCTGCTGCCCAATGCCCAAC
>H_sap_04   
GTGAAATGT---GACATGGAGGTGAGCTGCCCAGATGGCTATACCTGCTGCCGTCTACAGTCGGGGGCC---TGGGGCTGCTGCCCTTTTACCCAG
>H_sap_05   
GTCCCCTGT---GATAATGTCAGCAGCTGTCCCTCCTCCGATACCTGCTGCCAACTCACGTCTGGGGAG---TGGGGCTGCTGTCCAATCCCAGAG
>H_sap_06   
ATCGGCTGT---GACCAGCACACCAGCTGCCCGGTGGGGCAGACCTGCTGCCCGAGCCTGGGTGGGAGC---TGGGCCTGCTGCCAGTTGCCCCAT
>H_sap_07z  
GTGGAGTGT---GGGGAAGGACACTTCTGCCATGATAACCAGACCTGCTGCCGAGACAACCGACAGGGC---TGGGCCTGCTGTCCCTACCGCCAG
>H_sap_p    
ACGCGGTGCCCA---GATGGTCAGTTCTGCCCTGTG------GCCTGCTGCCTGGACCCCGGAGGAGCCAGCTACAGCTGCTGCCGTCCCCTTCTG
>L_chaA_01* 
AACTTGTGTCTA---GATCACACTTCATGCCCTCTGGAGTACTCCTGTATGCGTACACCTGCAGGGTCC---TATGGCTGCTGTCCTGTAGAGGAG
>L_chaA_02  
ATTATTTGTCCAGATGAAACTTCTGAGTGTCCTGATGAGTCTACCTGCTGCCAGCTACCAAGTGGACAG---TGGGGGTGTTGCCCCTTCTCGCAG
>L_chaA_03  
GTGAAATAC---AATGCCACGAGCAGCTGTCCCCATCTCTTTACAAGCTGTAAAGGGGAGTCTGGAGAA---GAGACTTGCTGTCCTCTATCAAAG
>L_chaA_04  
GTGAAATGT---AATGATACAGTTGCTTGTCCTGATGGGAGCACCTGTTGTAAGGTGCAGTCTGGAGAC---TGGGCCTGCTGCCCCCTGGCTAAA
>L_chaA_06  
GTGAAATGT---AATGATACAGTTGCTTGTCCTGATGGGAACACTTGTTGTAAGATGCAGTCTGGGGAC---TGGGGCTGCTGTCCTGCGCCTAAT
>L_chaA_07  
GTGAAATGT---AATGATACAGTTGCTTGTCCTGATGGGAACACCTGTTGTAAGATGCAGTCTGGGAAC---TGGGGCTGCTGCCCCATCGCTGAA
>L_chaA_08  
GTAATGTGT---GATGATCAAACAGAATGCCCTGTTGGAAATACTTGCTGTAAATATAGCACTGGAGAG---TGGGGATGCTGCCCTCTATCTCAG
>L_chaA_09  
GTGACGTGT---GATTCTCATACTAGGTGCCCTGATAGAAACACATGCTGTAAGCTTCTCACAGGAAAA---TGGGCTTGCTGTCCTCTTCCAAAT
>L_chaA_10z 
GTGAAGTGT---GACTCCAAAAAGTCTTGTGCTCCCCATAACACCTGTTGTAAAAAGGCTTCGGGAGGT---TGGGGCTGTTGTCTATATGAAGAG
>L_chaA_p   
CTGAAATGTCCT---GGTGGATTGGTTTGTGACAATGAAGATCACTGCTGTGAGCTTCCAGGAGGAGGG---TATGAGTGTTGCCCTCAGTCAAAG
>L_chaC_01  
CTGGTGTGC---CAGGATGGTACTCAATGTCCTGATCAGTCGACCTGCTGTCAAACAGAAACAGGA------TTTGGTTGCTGTCCACTCTTGAAG
>L_chaC_02  
GTTTTTTGC---GATAACTTCCATCACTGTCCTGATGGCAACACTTGTTGTAGAGGCCCAACAGGAACA---TGGTTCTGCTGTCCACATCCTTCG
>L_chaC_03  
GTGTACTGT---GGTAACCAGTATTACTGCCCTGATGGCAATACGTGCTGCACGTTACCAAGTGGATCA---TGGGCCTGCTGTCCTCATCCTCAC
>L_chaC_04  
GTGTACTGT---GGTAACCAGTATTACTGCCCTGATGGCAATACATGCTGCAAGTTACCAAGTGGATCA---TGGGGCTGCTGTCCTCATCCTCAC
>L_chaC_06  
GTGTACTGT---GGTAACAAGCAGTACTGCCCTGATGGCAATACATGCTGCAAGTTACCAAGTGGATCA---TGGGGCTGCTGTCCACATCCTCAT
>L_chaC_07  
GTGTACTGT---GGTAACCAGTATTACTGCCCTGATGGCAATACATGCTGCAAGTTACCAAGTGGATCT---TGGGGCTGCTGTCCTTATCGTCAA
>N_vecA_01  
GTCCAATGTCCAGGTGGAGAGGTGGAGTGTCCTGATGACTATACCTGTTGTCTAATGCCCAATAGAATG---TATGGCTGTTGCCCTATCCCCAAT
>N_vecA_02  
GTTTTGTGCCCAGAT---GAATCTGTTTGTCCAGATGGTAACACCTGCTGTTTAACTGAATTTGGACTG---TATGGCTGCTGTCCTACACCAAAA
>N_vecA_03  
ACTGTCTGTCCAGACAAGGCGTCAAAGTGTCCCGATGGTAATACTTGCTGCAAACTATCCTCTGATCAA---TACGGCTGCTGTCCTCTTCCCAAC
>N_vecA_04  
GTTGTTTGTCCAGACGGGGCGTCAGAGTGTCCCGATGGTAATACTTGCTGCAAACTATCCTCTGGTCAA---TACGGCTGCTGTCCTCTTCCCAAT
>N_vecA_05  
GTTGTTTGTCCAGACGGGACGTCACAGTGTCCCGATGGTAATACTTGCTGCAAACTATCCTCTGGTCAA---TACGGCTGCTGTCCTCTTCCCAAC
>N_vecA_06  
GTTGTTTGTCCAGACGAGACGTCACAGTGTCCCGATGGTAATACTTGCTGCAAACTATCCTCTGGTCAA---TACGGCTGCTGTCCTCTTCCCAAT
>N_vecA_08  
GTTATCTGCGAGGGTAGTCACCTTGCATGCCCAGATGGTACCACTTGTTGTAAGAAGAGGTCAAGGGGT---TACGCTTGCTGTCCAATCCCCAAG
>N_vecA_09  
ATCACTTGC---AACGACGGTTCTCACTGCTACGATTATGAAACTTGCTGCGAACTTTCTACCGGCTCC---TACGGCTGCTGTCCCCTACCTAAC
>N_vecA_10  
ATCAAATGC---AAAGACGGTTCGCACTGTAACACCGGTGAAACGTGCTGCCTTGTGGGGCCAACCAAA---TACGGCTGTTGTCCCCTTCCCTCA
>N_vecA_11z 
GCTGGATGC---------------ACCTGCGAGCCGTACCACACATGCTGTGGCTCCTCGTCCGCTCAG---CAGCACTGCTGTCCTCTTCCGAAT
>O_lob1_01  
GTTATATGTCCTGATGGACAGTCTCAATGTCCGGCTGGAAATACTTGTTGCAAATTGTCTAGTGGACAA---TGGGGATGCTGTCCTCTTCCAAAT
>O_lob1_02  
GTCACATGTCCTGATGGACAGTCTGAATGTCCGACTGGAAATACATGTTGCAAACTGTCTAGTGGACAA---TGGGGATGCTGTCCTATTCCAAAT
>O_nilA_01  
GATGTGTGT---CCAGATGGAGGGCTGTGTAAAGAAGGGGAAACCTGCTGCAACAGCCCAGAAAACGGC---TACGGGTGTTGCCGATATGAAAAC
>O_nilA_02* 
AACATCTGC---CCCGATCTGTCACGATGCCCTGCTGAGTTTTCCTGTCTGAAGGGTTTGACGAAG------TTTGGCTGCTGTCCTCTAACTCAG
>O_nilA_03  
GTTCTATGCAGCGATGGCGTTTCGGAGTGCCCAGATGGTACCACCTGCTGTGAAACAACAGAAGGCAAA---TGGGCATGCTGTCCACTACCAAAG
>O_nilA_04  
GTTCCATGT---GACGATACATCAGCCTGTCCTGATGGCACCACCTGCTGTAAAACCCAAGAAGGTGGC---TGGGCCTGCTGTCCAATGCCAGAG
>O_nilA_05  
GTTCCTTGT---GATCACACAGCAGCCTGTCCTGATAACACCACCTGCTGTAAAACGAAAGAAGGTCGC---TGGGCCTGCTGTCGAATGCCAGAG
>O_nilA_06  
ATTAGCTGT---GATGCCCACACCAGCTGCCCTCAGTTGACCACCTGCTGCTACATGAAGAAGTTTGAAAAGTGGGGCTGCTGCCCGCTGCCTGAG
>O_nilA_07  
GTCCAGTGC---GAAGGTGCAAACCAGTGTCCTGAACAAACCAGCTGCTGCAAGCTGTTCACAGGCGAG---TGGGGCTGCTGTCCACTCAAAAAT
>O_nilA_08z 
ATCAAGTGC---GATGACAAGACCGATTGCGGACATGATGAAACTTGCTGCAGGACTTCTGCCACTTCC---TGGGGCTGCTGTCCATCTCCTAAC
>O_nilB_01  
CTGGTCTGT---CCCGATGGAGGCATATGTCAGGGCAAAAACACCTGCTGCAAGAATACTGAGGGGGGA---TACGGATGCTGCCCACTACCACGT
>O_nilB_02  
GTCGTTTGTCCGGACCAGGTGTCTGAGTGTCCGGATGGCACGACTTGCTGCCAGCTTCCTGACAGCTCC---TGGGGCTGCTGCCCCTTAGCCAAG
>O_nilB_03  
GTATCATGCCCTGATGGGAAACTCAGCTGCCCAACCGCTTTCACATGCTGTCTGCTACCCAACGGAGAG---TACGGCTGCTGCCCATACCCAAAG
>O_nilB_04  
ATCAGTTGTCCAGACAAGAAGGCATTTTGTCCTGATCTCACCACATGCTGCAAGATGATCAACGACACC---TACGGCTGCTGCCCGATGCCCAAT
>O_nilB_05  
ATCCCCTGC---AACGAGTCTGTGGCCTGTGCTGACAGAAGCACCTGCTGTAAAACACTAAAAGGAGAC---TGGGCCTGCTGTCCGTTACCACAG
>O_nilB_06  
AACAGGTGC---GACAAGTCAACGACATGTCCTGGGAAATCCACCTGCTGCAAGACTGCGAGTGGCAGT---TGGGCCTGCTGTCCGCTGCTTCAG
>O_nilB_07  
GAGAAATGT---GACGAGAAAACCAGATGTCCGTGGGGCTCCACCTGCTGTAAAATGAACTCTGGACAG---TGGGCCTGCTGCCCTTTACCTCAG
>O_nilB_08  
AACATGTGC---GATGCCCAGACCAGCTGTCCCAGAGACACGACCTGCTGCTTCATGGAAAAGGAACACAAATGGGGCTGCTGCCCTCTGCCGAAC
>O_nilB_09  
GTTAAATGT---GACAACAAGAGCAGCTGCGCTTCAGGGACGACCTGCTGTAAGCTGAAGACCGGAAAG---TGGGGCTGCTGCCCGCTGGTCAAG
>O_nilB_10z 
GTGGCGTGTGACGGCGGCGAGTTTCGCTGCTCCAAACGAGACACCTGCTGTAAGATCTCTGCCACGGAG---TGGAGCTGCTGCCCCTCCCCCAGG
>O_nilC1_01 
ATCACGTGT---CCTGATGGGAGTACTTGCTCAGACATCGATACCTGCTGCAAGACTGAGCGTGGA------TATGGCTGCTGTCAGTATCCAAAA
>O_nilC1_02 
ATTCGCTGT---GATTCCCTACATTACTGCCAGGGGGGGATGTCTTGCTGCCAGGCATCCACAGGCCAG---TGGAACTGCTGTCCCTACCCACTG
>O_nilC2_01 
ATCACATGT---CCTGATGGGAGTACTTGTCCAAACACCGCCACCTGCTGCAAGGCTAAAATCGGC------TTTGCCTGCTGTCCCCATGCACAT
>O_nilC3_01 
ATCACATGT---CCTGATGGGAGTACTTGTTCAGACTCCGCCACCTGCTGCAAGGCTAAAATCGGC------TTTGGCTGCTGCCCATTTCCAAAT
>O_nilC4_01 
ATCACATGT---CCTGATGAGAGTCTTTGTCCAGATGACTGCACCTGCTGCAAGACTGCCCATGGA------TATAGCTGCTGTCTATATCCAAAT
>O_nilC4_02 
GTCCACTGT---GACAGTTACACCTACTGTCCTGATGGCACTACCTGCTGCAGACACCCAAAAGGAGGC---TGGTTCTGTTGTCCCTACTCTCCC
>P_chiC_01  
TCTATGTGTCCT---GATGGGAGTACTTGTTCAGACACCGCCACCTGCTGCAAGGCTTATATCGGA------TATGGCTGCTGCCCATATCAAAAT
>P_chiC_02  
GTCTACTGT---GACAGTTACACCTACTGTCCTGATCGCACTACTTGCTGCAGACACCCACAAGGAGGC---TGGACCTGTTGTCCCTACTCTCCT
>P_livA_01  
ACAGTTTGC---AAAAGTGGAAAGACATGTGGTGCTACCTCGACTTGCTGTGATGGCTTGAACGATGAA---ACCGGATGCTGTGCTTACCCTAAT
>P_livA_a2  
GTAATCTGTCCTGGTGGACAGGCTGAATGTCCAGATGGGAATACATGTTGCAGACTTCCCTCTGGTCAA---TATGGTTGTTGTCCTCTACCAAAT
>P_livA_a3  
GTAGTATGTCCTGGAGGACAGGCTCAATGTCCAGATGGGAATACATGTTGTAGACTTCCTACTGGTCAG---TACGGTTGTTGTCCTCTACCAAAT
>P_livA_b2  
GTAATCTGTCCTGGTGGACAGGCTGAATGTCCAGATGGGAATACATGTTGCAGACTTCCTTCGGGTCAA---TATGGTTGTTGTCCTCTACCAAAT
>P_livA_b4  
GTAATCTGTCCTGGTGGACAGGCTGAATGTCCAGATGGGAATACATGTTGCAGACTTCCTTCTGGTCAA---TATGGTTGTTGTCCTCTACCAAAT
>P_livA_b5  
ATAATGTGCCCAGATAAGAAGACCTCATGTCCACAAGCAAACACCTGTTGCCCTCTAATGACATCAGGGGAATGGGGCTGCTGCCCAGTACAAAAC
>P_livA_b6  
GTAATCTGCCCTGGTGGTCAATCTGAATGTCCAGATGGAACCATCTGTTGTCTATTATCCAGCGGCCAA---TATGGATGTTGCCCTCTCCCTCAG
>P_marL_01  
ATCATGTGCCCC---GACGGACAGCAGTGCCCCGACGGCAACACGTGCTGCTTGTCCGCCGAGCAGGGA---TACGGCTGCTGCCCCCTGCCCGCG
>P_marL_02  
AAGCAGTGTCCG---GACGGGACGTCGTGTGGGGACGACGCCACCTGCTGCCCGTTGGCCTCGGGACAA---TACGGCTGCTGCTCCCTGGAGGAC
>P_marL_03  
GTGCAGTGC---GATGCCTTCACCAGCTGCTCCGATCAGAACACCTGTTGCATACTCCCGTCAGGCCAA---TGGGGCTGCTGCCCTCTTCCAAAG
>P_marL_04  
GTGCAGTGC---GACGATCTGGTCGGCTGTCCCGACGGGAACACCTGCTGCAAGACGCCGGGGGGAGAC---TGGGCCTGCTGCCCTCTCGTGAAG
>P_marL_05  
GTGATTTGT---GACGATCAGTCCAGCTGTCCGGACGGGAACACGTGCTGCAAGACGCCGGGGGGAGAC---TGGGCCTGCTGCCCTCTTGTGAAG
>P_marL_06  
GTGATTTGT---GACGATCAGTCCAGCTGTCCCGACGGGAACACGTGCTGCAAGATGCCCAGCGGAGAT---TGGGGCTGCTGCCCTCTGCCAAAG
>P_marL_07  
GTGATTTGT---GACGATCAGTTCAGCTGTCCCGACGGGAACACGTGCTGCAAGTTGCCGAGCGGAGAC---TGGGGCTGCTGCCCTCTTGTGAAG
>P_marL_08  
GTGATTTGT---GACGATCAGTTCAGCTGTCCTGACGGGGACACGTGCTGCAAGATGCCCAGCGGAGAT---TGGGGCTGCTGCCCTCTCGTGAAG
>P_marL_09  
GTGAAGTGC---GACGATCAGGTCAGCTGTCCTGACCAAACCACGTGCTGCAAGACGGGAACCGGAGAC---TGGGGCTGCTGCCCTCTCGTGAAG
>P_marL_10z 
GTGCGGTGC---GACTCGGCCTACGCCTGCCCCGACGGCACCACCTGCTGCCAGCTCCCGCAGGGGCAG---TGGGGCTGCTGCCCCTTACCGCTG
>R_esoC_01  
ATCACATGTCCT---GATGAGAGTCTTTGTCCAGATGACTGTACCTGCTGCAAGACTGCCCATGGA------TATAGCTGCTGTCTATATCCAAAT
>R_esoC_02  
GTCTACTGT---GACAGTTACACCTACTGTCCTGATGGCACTACTTGCTGCAGACACCCACAAGGAGGC---TGGACCTGTTGTCCCTACTCTCCT
>S_kow_01   
ATGTTATGTCCGGATGGAAAGTCTCAATGTCCAGATGGAAGTACATGTTGTAAATTGACCAGTGGAGAA---TGGGGATGCTGTCCAATGCTAAAG
>S_kow_02   
ATCTTGTGTCCTGATGGTAAATCCCAATGTCCAGATGGCAACACGTGCTGTAAGCTGAAAACTGGAGAG---TATGGGTGTTGTCCTTTACCCAAG
>S_kow_03   
ATATTGTGTCCTGATGGTCAGTCTCAATGTCCAGATGGAAGCACTTGTTGCAAACTGTCGACGGGTGAA---TGGGGATGTTGTCCCTTACCCAAG
>S_kow_04   
ATATTGTGTCCTGATGGTCAGTCTCAATGTCCAGATGGAAGCACTTGTTGCAAACTGTCGACTGGTCAA---TGGGGATGTTGTCCATTACCCAAG
>S_kow_06   
ATATTGTGTCCTGATGGTCAGTCTCAATGTCCAGATGGGAGCACTTGTTGCAAACTGTCAACCGGTCAA---TGGGGATGTTGTCCTTTACCCAAG
>S_kow_07   
GTCACATGTAAAGGAGGCAAGCAGAAGTGCCCTGACGGGAATACGTGTTGTGAAGAAGCAAGTGGTTTG---TTTGGTTGTTGTCCATTTCCAGAT
>S_kow_08   
GTTGTATGCCCTGGTGGTAAACAGGAATGCCCCTCACAGATGACTTGTTGTTCAGTACACAGAGATTTA---TATGGATGTTGTCCGGTGCCTGAT
>S_kow_09   
GTGATGTGCCCAGATGGTCAGTCTGAGTGTCCAGATGGGAGCACATGTTGTATATTAGCCAGTGGTCAA---TATGGATGCTGTCCTTTACCAAAG
>S_kow_10   
GTAAAGTGCCAG---GATGGTTCAGAGTGTCCTAGTGGTAGTACATGCTGTAAACTGCCTACTGGGGAC---TATGGCTGCTGCCCATATCTTGAT
>S_kow_11   
GTTACCTGCCCT---GACAAGGCAAAATGTCCTGATAAAACGACATGTTGTCAGTTGCCATCTGACAAG---TATGCCTGCTGTCCATTAGAACAT
>S_kow_12z* 
GATGTTTGTCCAGATGGTCTGACAGGTTGTCTGAGTGGGCAGACTTGCACAGCTACAACCTCTGGACAA---TATAACTGCTGTCCTATGCCAAAT
>S_pur_01   
AATACTTGT---------AAAGATGGATGTGCTACTACATCAACGTGTTGTAACGACTTGAACAATGAA---TCAGGATGTTGCACATACCCAAAT
>S_pur_02   
GTAATTTGTCCTGATGGCCAATCAGAATGTCCCGATGGTAATACATGTTGCAAACTTGCTTCTGGCCAA---TATGGTTGTTGCCCTCTACCAAAT
>S_pur_03   
GTTGTATGTCCTGATGGCCAATCAGAATGTCCAGATGGTAATACATGTTGCACACTTGCTTCTGGCCAA---TATGGTTGTTGTCCTCTGCCAAAT
>S_pur_04   
GTTGTATGCCCAGATGGCCAATCAGAATGTCCAGATGGTAATACATGTTGCACACTTGCTTCTGGCCAA---TATGGTTGTTGTCCTCTGCCAAAT
>S_pur_05   
GTTGTATGTCCTGATGGCCAATCAGAATGTCCAGATGGTAATACATGTTGCAAACTTGCTTCTGGCCAA---TATGGTTGTTGTCCTCTACCAAAT
>S_pur_06   
GTTGTATGTCCTGATGGCCAATCAGAATGTCCAGATGGTAATACATGTTGCACACTTGCTTCTGGCCAA---TATGGTTGTTGTCCTCTACCAAAT
>S_pur_11   
GTTGTATGCCCTGATGGCCAATCAGAATGTCCAGATGGTAATACATGTTGCACACTTGCTTCTGGCCAA---TATGGTTGTTGTCCTCTACCAAAT
>S_pur_13   
GTTATCTGTCCAGGAGGCCAAGCACAATGCCCAGATGGTAATACATGTTGCAAACTTGCTTCTGGCCAA---TATGGTTGTTGTCCTCTGCCAAAT
>S_pur_15   
GTTATCTGTCCAGGAGGCCAATCCGAATGTCCAGATGGTAATACATGTTGCAAACTTGCTTCTGGTCAG---TATGGTTGTTGCCCTCTACCAAAT
>S_pur_16   
GTTGTTTGTCCTGATGGCCAATCAGAATGTCCAGATGGTAATACATGTTGCAAACTTGCTTCTGGCCAA---TATGGTTGTTGTCCTCTACCAAAT
>S_pur_18   
GTTGTATGTCCTGATGGCCAATCAGAATGTCCAGATGGTAATACATGTTGCAAGCTTGCTTCTGGCCAA---TATGGTTGTTGTCCTCTACCAAAT
>S_pur_19   
GTTCTCTGTCCAGGAGGCCAATCCGAATGTCCAGATGGTAATACATGTTGCAAACTTGCTTCTGGCCAG---TATGGTTGTTGCCCTCTACCAAAT
>S_pur_21   
GTTATCTGTCCAGGAGGCCAAGCACAATGCCCAGATGGTAATACATGTTGCAAACTTCCTTCTGGTCAA---TATGGTTGTTGTCCTTTACCAAAT
>S_pur_22   
GTTGTATGTCCAGGAGGCCAAGCACAATGCCCAGATGGTAATACATGTTGCAAACTTCCTTCTGGTCAA---TATGGTTGTTGTCCTTTACCAAAT
>S_pur_23   
GTTGTATGCCCTGATGGCCAATCAGAATGCCCAGATGGTAGTACATGTTGCAAACTTGCTTCTGGCCAA---TATGGTTGTTGTCCTATACCAAGT
>S_pur_24   
GTTGTATGCCCTGATGGCCAATCAGAATGCCCAGATGGTAGTACATGTTGCAAACTTGCTTCTGGTCAA---TATGGTTGTTGTCCTTTACCAAAT
>S_pur_25   
GTTGTATGTCCTGATGGCCAATCAGAATGCCCAGATGGTAATACATGTTGCAAGCTTGCTTCTGGCCAA---TATGGTTGTTGTCCTCTACCAAAT
>S_pur_26   
AGCATCTGCCCAGATAGCAAGACATCATGCCCTTCATCAAGCACTTGTTGCCCCCTCATGGCTTCAGGAGAATGGGGTTGCTGCCCCGTACATAAT
>S_pur_27z  
ATGATGTGTCCTGATGAGATCTCATCCTGTCCCACTGGATCCACCTGCTGTCAGACACCAGGAAACATC---TACGGCTGCTGCCCCTACCAAGCA
>S_pur_p    
GTCATCTGCCCAGGAGGCAAAATAGAATGTCAAGATGGAAACGCTTGTTGCCTGTTAGCCGGCGGTGAT---TATTCTTGTTGCCCTCTCCCTCAG
>S_sal1_01  
ATTCGCTGT---GACACAAAATTCTACTGCCCTTCTGGAACCAGCTGCTGCAAGGGACCGACTGGCAAA---TGGGGCTGCTGCCCATTCCCACTG
>S_sal1_p   
ATCACCTGCCCT---GATGGGAAGGTCTGCTCTGATCAATCAACCTGCTGTTTGACTAAAGAAGGA------TACGCCTGCTGTCCAGTTACCCAT
>S_salA_01  
GATGACTGCCCA---GGAGGAGAGGCGTGTGAGGAGGGCAACACCTGCTGCAAGGTCCCCTCCGATGGC---TATGAATGTTGCCCAATGTATCAG
>S_salA_02* 
AACATCTGCCCT---GACAAGTCCCACTGCCCCGAAGAGTTCTCCTGTCTGAAGGCCACTACAGGC------TATGGTTGCTGTCCTGTTGCTCAT
>S_salA_03  
GTGATGTGCAGTGACAGAGAGTCTGAGTGTCCAGAGGGAACCACATGCTGTGAGACTCCAGATGGGAGT---TGGGGGTGCTGCCCCATGCCCAAG
>S_salA_04  
GTTCCCTGT---GATGAGTCAACGGCCTGTTTGGATGGAACCACATGTTGTAAAACACAGGAAGGAGGA---TGGGCATGCTGTCCTCTGCCACAG
>S_salA_05  
GTTACCTGT---GACCCCACCCACATGTGTCCCGACAACACCACCTGCTGCAAGACAGCGTCAGGAGAC---TGGGCCTGCTGCCCCTTGCCTGAG
>S_salA_07  
GTTACCTGT---GACCCCACCTACATGTGTCCCGACAACACCACCTGCTGCAAGACAGCGTCAGGAGAC---TGGGACTGCTGCCCCTTGCCTGAG
>S_salA_08  
ACACAGTGT---GACGCCCACACCAGCTGCCCAAAGGACGCCACCTGCTGCTTTATGAAATCCACCCAGAAATGGGGCTGCTGCCCACTGCCACAG
>S_salA_09  
GTGAAGTGT---GACACCCAGAACAGATGCCCTGAAGGCTCCAGCTGCTGCCAACTTTCCACAGAACAG---TGGGGCTGCTGCCCCCTGCACAAG
>S_salA_10z 
ATCCACTGT---GGGGGGCCGTTTGTCTGCAATAATGAGGAGACATGCTGCAAGGTCTCCGCCACTACA---TGGGCCTGCTGTCCCGTTCCAAAT
>S_salB_01  
CTGATTTGTCCC---GATGGTGGGATGTGTGACGACGAGAACACCTGCTGCAAGACCCCCAGCGGTGGA---TATGGCTGCTGTCCATTACCAAAT
>S_salB_02  
GTAATTTGTCCCGACGGCGAGTCGGAGTGTCCGGACGACACCACCTGCTGTCAACTCCCAGATGGCTCC---TGGGGCTGCTGTCCGCTGGCCAAG
>S_salB_03  
GTGACCTGCCCAGGTGGTACGAGCAGATGCCCAGACAGAACCACCTGTTGCCTGCTGACCATTGGCGAC---TATGGCTGCTGCCCCTACCTGGAG
>S_salB_04  
GTGGATTGCCCAGACAAGGTGTCATCGTGTCCTGATGAGACCACTTGCTGCCTGCTGGGGGATAGGAGC---TATGGCTGCTGCCCTATGCCAAGT
>S_salB_05  
GTGCCCTGC---AACGACTCTGTGGCCTGCGCTGATGGAACCACGTGCTGTAAATTACTAAATGGAGAA---TGGGCCTGCTGCCCGCTACCCAAG
>S_salB_06  
AGCATATGT---GACAAATCCACGTTGTGCCCGGGCAAATCCACGTGCTGCAAGACCACCACAGGAAAC---TGGGCATGCTGCCCCCTGCCCAAT
>S_salB_07  
GAGAAGTGT---GACGAACAGACCATTTGCCCCGGGGGCACCACCTGCTGCAGACAGAACTCAGGACAG---TGGGCATGCTGTCCTCTACCTCAT
>S_salB_08  
AACATGTGT---GACCCCCACACCAGCTGTCCCAAATATACCACTTGCTGCTTCATGAACAAGTCTGGCAAGTGGGGATGCTGCCCCCTGCCAAAG
>S_salB_09  
GTAAAGTGT---GACGACAAGAGCAGCTGTGCCTCGGGGGCCACCTGCTGCAAGTTGCCCACGGGCGAA---TGGGGCTGCTGTCCCCTGGTCAAG
>S_salB_10z 
GTGAAGTGTGACACTGGAGAGTACAGCTGTCCCAAACTGGAAACCTGCTGTAAGACCTCACCCACAGAA---TGGTCCTGCTGCCCTGCACCAAAG
>S_salC_01  
ATCACCTGCCCT---GGTGGGAAGGTCTGCTCTGATCAATCAACCTGTTGTTTGACTAAAGGAGGA------TACGCCTGCTGTCCAGTTCCCAAT
>S_salC_02  
GTGCAATGT---GACAACTATTATGCTTGTCCCGATGGCACCACCTGCTGCCACCACCCCACAGGCCTG---TGGTTCTGCTGTCCGTACTCTCCT
>S_salC_03  
ACTCACTGT---GACACTAAATTCTATTGTCCTTCTGCAACCAGCTGCTGCAAGGGACCTAATGGCAAA---TGGGGATGTTGCCCATTCCCACTG
>T_rubB_01  
CTGGTTTGTCCT---GATGGAGGCACGTGTGAGGACAGGAACACCTGCTGCAGGAACTCCGCAGGTGGA---TACAGCTGCTGCCCGCTACCGCAT
>T_rubB_02  
GTCATCTGTCCTGATTCTAAGACCATGTGTCCGGATGGCGCCACTTGCTGCCAGCTTCCCAGTGGTTCC---ATGGGCTGTTGCCTGTTCAGCAAC
>T_rubB_03  
ATAATATGTCCTGATGGAAAAAGCCGCTGCCAACTCGGCCACACATGCTGCCAGCTAGCCAGCGGCGCC---TACGGCTGCTGCCCGCTCCAACAG
>T_rubB_04  
AACAAGTGC---GACGAGTCCACGACGTGTCCCGGGGACTCCACCTGCTGTAGGACGCTAGAAGGCGGC---TGGGCCTGTTGCCCGTTGGCGCAG
>T_rubB_05  
GTGCAGTGC---GACGAGCAAACGTCGTGTCCGGGAGGCTCCACCTGCTGCAAAATGGCGTCGGGTCAG---TGGGCCTGCTGCCCGCTGCCTGAG
>T_rubB_06  
GTCATGTGT---GACGACCGGACCAGCTGCCCTCGAGACACCAGCTGCTGCTTCATGCAGGAGACGCGCCGATGGGGCTGCTGCCCCGTCCCGAAC
>T_rubB_07  
GTCCCGTGT---GACGACCGGAGCAGCTGTCCGGCAGGAACCACCTGCTGCAAGCTGAAGAGCGGAGGG---TGGGGCTGCTGCCCGCTGGTCAAG
>T_rubB_08z 
CTGTCATGTGGAGGCGGGGAATTCCACTGTCCCAAGGAGGACACTTGCTGTCCAACATCAGCCACAGAG---TGGGCCTGCTGCCCCTCACCGAGG
>T_rubC_01  
GTCAAATGC---CCCGATGGGCATCAATGCACAGACAAAGAGACTTGCTGTCAGGGGACGAAAGGC------TACAACTGCTGTCCATATCCAGAT
>T_rubC_02  
GTCCTCTGT---GACAACCATTACCGATGTCCTGACGGCACCACCTGCTGCAGGAACCTGGCTGGTGGC---TGGTTCTGCTGTCCATATTCCCCT
>T_rubC_03  
GTTCAGTGT---GATTCGACCTTTGTCTGCCCAGCGGACATGACGTGCTGCAAAGGTCCCCAGGGCCAG---TGGAGCTGTTGTCCATTTCGACTG
>T_rubD_01  
GTTCCATGC---AGTGACACTGAGGCGTGTCCAGATAATTACACCTGTTGTAAGGACGGAAGTGACAAA---TGGACATGTTGTCCTCTACCGCAG
>T_rubD_02  
GTCCGGTGT---GACGAGCAGACCAGCTGCAAAGACGGCCAGACCTGCTGCAGAACATCACCCACCACC---TGGGGCTGCTGCCCCTCTCCACAA
>X_tro_01*  
ACCTCCTGC------------TCAGGCTGCCCTGATGAGTATTCCTGTGTGAATACTCCAGAAGGGGGA---ACCGCTTGCTGTCCATTATCTGAG
>X_tro_02   
GTAGTCTGCCCGGATGGAAGGTCTGAATGCCCCACTCTCACCACCTGCTGTATGATGTCTGACATGTCGTCATGGGGGTGCTGCCCCATGCCACAG
>X_tro_03   
GTTCCATGCCTTGATGGCACT---TTCTGCCCAGATGGCTCTACCTGCTGTGAACAAGTAGACCACACA---TATGGGTGCTGCTCCATATTGTCT
>X_tro_04   
GTCCCCTGC---GATGCCACCACTAGCTGCCCGGATAAGAACACCTGCTGCCACCTGTCATCTGAGAAG---TGGGGTTGCTGCCCTTATGCACAG
>X_tro_05   
GTTCAGTGT---GATGACACCGCCAGCTGCCCAGAAAAGGAAACCTGCTGTCGTCTGGTATCTGGCAAG---TGGGGTTGCTGTCCTGTAGTGAAG
>X_tro_06   
GTCGAATGT---GATGATATGTACAGCTGCCCAGATGGACAAACCTGCTGCCGCTTGGCCTCAGGCGAC---TGGGGATGCTGCCCAATAGCACAG
>X_tro_07   
GTCCAGTGT---GATGATATGTACAGCTGCGCAGATGGGCAAACCTGCTGCCGCCTGGCATCTGGGGAC---TGGGGATGCTGCCCTATAGCACAG
>X_tro_08   
GTCCAGTGT---GATGATATGTATAGCTGCGCAGATGGGCAAACCTGCTGCCGCCTGGCATCTGGGGAC---TGGGGATGCTGCCCTATTGCACAG
>X_tro_09   
GTCCAGTGT---GATGAAATTTACAGCTGCCCAGATGGGCAAACCTGCTGCCGCTTGGCCTCTGGCGAC---TGGGGATGCTGCCCAATAGCACGG
>X_tro_10   
GTCCAGTGT---GATGATATGTACAGTTGCCCAGATGGACAAACCTGCTGCCGCTTGGCCTCTGGTGAC---TGGGGATGCTGCCCAATAGCACAG
>X_tro_11   
GTCAAATGT---GATGATACCCACAGCTGTGCAGATGGGCAAACCTGCTGCCGCCTGGCATCTGGGGAC---TGGGGATGCTGCCCTATAGCACAG
>X_tro_12   
GTCCAGTGT---GATGATATGTACAGCTGCGCAGATGGGCAAACCTGCTGCCGCTTGGCATCTGGGGAC---TGGGGATGCTGCCCTATAGCACAG
>X_tro_13   
GTGAAATGT---GATGATTCCTTCGCCTGTAAAGATGGTTACACTTGTTGTCGCATGGTCTCTGGGGTG---TGGGGATGCTGCCCTATAGAGAAG
>X_tro_14z  
GTCTGGTGT---GATTCTCAGTATGCCTGCTTTGATGGCCAAACTTGTTGTCGAGGACTCGGAGGAGTG---TGGAACTGCTGTGTTTATACTCAG
>X_tro_p1   
ACACTCTGCCCA---GATGGCAGCACTTGTGGAGAAAAGAGTCTGTGCTGTGAACTGCCTGGCAAGAAGGGGTATGGCTGTTGCCCTGCGGCAGAG
>X_tro_p2   
AGTATTTGT---GACGATACCCACACTTGCCCTTCTGGTACCACATGCTGCCCTGGAGAGGGGGGAGGC---TGGAGATGCTGCCCAGTGGAAGAG


C-Half Modules
Non-redundant alignments of C-half module DNA sequences (identical sequences removed).

sequences 300
length 78

>A_car_01*  
GCCATTTCCTGTGCTGATGGACACCATTGTTGCCCCCTGGGCTCCCACTGCAGTGCGAAGGGAGATGCCTGTATACAG
>A_car_02   
GCTTCCTGCTGTTCTGACAAGATCCACTGCTGTCCTCATGGCACAAGTTGTGATCTGGCTCATGCGCGGTGCTTCTCA
>A_car_03   
GCTGTGTGCTGCAGCGACCGTCTTCACTGCTGTCCACAAGGCACCACCTGTGACCTGCTGCATTCGAAATGCACAATG
>A_car_04   
GCTGTATGCTGCACAGACAATATCCACTGCTGCCCAAAGGGCTACCAATGCAATCTGGCAGAAGGCACCTGTGAGAAA
>A_car_05   
GCTGTGTGTTGTCAAGATCACATCCATTGCTGTCCCAATGGCTACTCATGTAATCCATCGACTGGCTCTTGCTTCAAG
>A_car_06   
GCAGTCTGCTGCGCTGACTCTTTGCATTGCTGCCCCAGTGGGTACTTGTGTGATGTTGCACATGGCTCCTGCGTCAAA
>A_car_07   
GCTGTCTGTTGTGCAGACCATGTGCATTGCTGCCCCAGTGGCTTCATGTGTGATCCATCCTCAGGCGTCTGCTCGAAG
>A_car_08   
GCTGTTTGCTGTGAGGATCACCAACACTGTTGCCCCTCTGGCTACACCTGCAATGTTGCAGCTCAGAGTTGTGAGAAA
>A_car_09z  
GGAACCTGCTGCCGTGACGAACTCCATTGCTGTCCACCTGGTTTCTATTGCTCCATTTCAGGATTTGAATGTTACAAG
>A_queL_01  
GCTTACTGCTGCTCTGATAAGCGCCACTGCTGTCCTCGTGGCCATCCTTGCTCCGCGGACTCCTTGAACTGCTCGGAC
>A_queL_02  
GCAACTTGCTGCCCTGATGGAAGAGGATGCTGTCCATCAGGATACACTTGTGACCTAACCGATAATACATGCACTCCA
>A_queL_03  
GCTGTCTGCTGTGCTGATATGAAGCACTGCTGTCCTAGCGGATATATGTGTAGTCCGAATGACGGTAACTGTATAAGG
>A_queL_04  
GCTGTTTGTTGTGCTGATAGAGTTCACTGCTGTCCTCATGGCACTGAATGCAAA---AGTGATGGCACTTGCACTAGG
>A_queL_05  
GCTACCTGTTGCTCTGATGGAATCCATTGCTGTCCCTCAGGAGAGATATGTGACGTAGCTCGTGGGACTTGTTTTTAC
>A_queL_06  
GCTAACTGTTGCGCTGATAAAGTCCATTGCTGTCCTTCAGGCTATTCTTGTAATGTAGCTGATGGTACTTGTACTAGA
>A_queL_07  
GCTGTTTGCTGTGCTGATAAAACTCACTGCTGTCCTAATGGCTATACGTGCCAG---AACGATGGTACCTGCAAGAAA
>A_queL_08  
GCTGTTTGCTGTGCTGATAAAATTCACTGCTGTCCTAATGGCTACACGTGCGAG---AACGATGGTACTTGCAAGAGA
>A_queL_09  
GCTGTCTGTTGCGCTGATAAAGTCCATTGCTGCCCTAAAGACTTTTCTTGTAATACAGCTGATCATACTTGTACTAAG
>A_queL_10  
GCTGTTTGCTGTGCTGATCAAACCCATTGTTGTCCTAATGGTTTCTCATGTGATGCAAGTAATGGTACCTGTGTCAAG
>A_queL_11  
GCTACCTGCTGCTCTGATATGAAGCATTGCTGTCCAAGTGGTTACATTTGCAAT---TCTGATGGCTCCTGTAATAGG
>A_queL_12  
GCTAATTGCTGTGGCGATGGGATACATTGCTGTCCAAATGGTTACTCGTGTGACGTGGCAAAAGGCACGTGTGTAAAA
>A_queL_13  
GCTACCTGTTGTGCTGATGAGATCCACTGCTGTCCTAGTGGCACAACTTGCGATCTTGAAGGCCATACCTGCAGGGTC
>A_queL_14z 
GCTGTCTGCTGTGATGACAAGAAGCATTGCTGTCCTTTTGATTATGCATGTAACCCTGATGATGGAACATGTACAGAC
>A_queS1_01 
GCTGTCTGCTGTGGTGATAGCAAA---TGCTGTCCCTCTGGCTACACTTGCAGTCCACCT------CACTGTGTCAGG
>A_queS1_02 
GGCGTCTGCTGCTATAACGGATTT---TGCTGTCCTACTGGTTACGTCTGCAGC------AGGGTTGATTGTGTGCGA
>A_queS2_01 
GGTGTTTGCTGTGGTGGCGGCAAA---TGCTGTCGCTCTGGCTACACTTGCCGTCCACCT------TACTGTATCAAG
>A_queS2_02 
GGTGTCTGCTGTGGTGATGGTACT---TGCTGCCCCTCTGGGTACACCTGCAGT------GGAGACTCCTGTCTCAGG
>A_queS3_01 
GGTGTCTGCTGTGGTGATAACCAT---TGCTGTCCTTCTGGAACCACTTGCAGTCCACCT------TTCTGTATTGGG
>A_queS3_02 
GGTGTCTGCTGTGGTGATGGTACT---TGCTGCCCCTCTGGGTACACCTGCACTCCAACC------TCCTGTATCAGG
>A_queS3_03 
GGTGTCTGCTGTAGTAATGATGCA---TGCTGTCCTTCTGGTTACTCCTGTGACAGTGATGGGGTCCATTGTGATCCA
>B_flo_01   
GCTACCTGTTGCAGTGACGGCCTCCACTGTTGCCCCAGCGGGTTCAAATGTGACCTTTCCCAGAATGCCTGCCTGCAG
>B_flo_02   
GCTGCCTGCTGTAAGGATCACACCCACTGCTGCCCCTCTGGGTTCAAATGCGACGAGTCGGCGGGAAAGTGTCGCCAA
>B_flo_03   
GCTGTGTGTTGTGAAGACAAGGTCCACTGCTGTCCCAGCGGCTTCACCTGT------GCAGCTACCAAGTGTAAGAAG
>B_flo_04   
GCTGAGTGCTGTAATGATCAGATCCACTGCTGTCCTGCTGGCTTCACCTGCCAGACAGAGAAGGGGAAGTGTTCCAAG
>B_flo_05   
GCCGTGTGCTGTCAGGATGAGATCCACTGCTGTCCTGACGGCTACACCTGTGACACTGCCAAGAGCAGGTGTATCAAG
>B_flo_06   
GCCGTGTGCTGCAGCGACCGTAAGCACTGCTGCCCACAAGGCTACACCTGCGACACCTCACAGGGAAAGTGCCTGCAG
>B_flo_07   
GCCCTGTGCTGTGAGGACAAGGTCCACTGCTGTCCCCACGGTACCGTGTGTAACAAAACCTCCGGGGAGTGTCACTAT
>B_flo_08   
GCTGTCTGCTGTAACGACACGGTCCACTGCTGTCCCCAGCACTACACATGCAACTCTGGGGCTGGAACCTGTATCCAC
>B_flo_r01  
GCTGTCTGCTGTGATGACCATGTTCATTGCTGTCCTGAGGGAACTACCTGTAGTGTGTCAACTGGAAAATGTCACAAA
>B_flo_r02  
GCTGTCTGCTGTAGCGACCATGTTCACTGCTGTCCTGAAGATACAACATGCGAGGTATCTTCCGGAAAATGCAAGAGA
>B_flo_r03  
GCTGTCTGCTGTGACGACCATGTTCACTGCTGTCCTGAAGATACTACATGCAGTGTGTCCACAGGAAAGTGTGAAAAG
>B_flo_r04  
GCTGTCTGCTGTGATGACAAAGTTCACTGCTGTCCTGAAGGAACTACCTGTAGTGTGTCAACTGGCAAATGTCACAAA
>B_flo_r05  
GCTGTCTGCTGTGATGACCATGTCCACTGCTGTCCTGAAGATACAACATGCGAGGTATCTTCTGGAAAGTGCAAGAGA
>B_flo_r07  
GCTGTCTGCTGTGATGACCATGTCCACTGCTGTCCTGAAGATACAACATGTGAGGTATCTTCTGGAAAATGTGAAGAG
>B_flo_r08  
GCTGTCTGCTGTGATGACAAAGTTCACTGCTGTCCTGAAGGAACTACATGTAGTGTGTCAACTGGAAAATGTCACAAA
>B_flo_r09  
GCTGTCTGCTGTGATGACCATGTCCACTGCTGTCCTGAAGATACAACATGCGAGGTGTCGTCCGGAAAATGTGCAAAA
>B_flo_r10  
GCTGTCTGCTGTGATGACAAAGTTCACTGCTGTCCTGAAGGAACAACATGTAGTGTGTCAACTGGAAAATGTAACAAA
>B_flo_r11  
GCTGTCTGCTGTGACGATCATGTCCACTGCTGTCCTGAAGACACTACGTGCGAGGTGTCATCCGGAAAATGCAAGAGA
>B_flo_r12  
GCTGTCTGCTGTAACGACCATGTTCACTGCTGTCCTGAAGGAACTACATGTAGTGTTTCAACAGGAAAGTGTGAAAAG
>B_flo_r13  
GCTGTCTGCTGTAACGACCATGTTCACTGCTGTCCTGAAGATACAACATGTAGTGTGTCATCCGGAAAATGCACAAAG
>B_flo_r14  
GCTGTCTGCTGTGACGACCATGTTCACTGCTGTCCTGAAGATACAACATGCGAAGTGTCATCCGGAAAATGCAAGAGA
>B_flo_r15  
GCTGTCTGCTGTAACGACCATGTTCACTGCTGTCCTGAAGATACAACATGCGAAGTGTCATCCGGAAAATGCAAGAGA
>B_flo_r16  
GCTGTCTGCTGTGACGACCATGTTCACTGCTGTCCTGAAGATACAACATGCGAGGTTTCATCCGGAAAATGCAAGAGA
>B_flo_r17  
GCTGTCTGCTGTAACGACCATGTTCACTGCTGTCCTGAAGGAACAACATGTAGTGTTTCAACAGGAAAATGTGAAAAG
>B_flo_r18  
GCTGTCTGCTGTGATGACAAAGTTCACTGCTGTCCTGAGGGAACTACATGCAGTGTGTCTACTGGTAAATGTCACAAA
>B_flo_r19  
GCTGTCTGCTGTGACGACCATGTCCACTGCTGTCCTGAAGATACAACATGCGAAGTGTCATCCGGAAAATGCAAGAGA
>B_flo_r20  
GCTGTCTGCTGTAACGACCATGTCCACTGCTGTCCTGAAGGAACAACATGCAGTGTGTCAACTGGAAAATGTCACAAA
>B_flo_r21  
GCTGTCTGCTGTAACGACCATGTCCACTGCTGTCCTGAAGATACAACATGCAATGTGTCATCCGGAAAATGTGAAAAG
>B_flo_r23  
GCTGTCTGCTGTAACGACCATGTCCACTGCTGTCCTGAAGATACAACATGCGAAGTGTCATCCGGAAAATGCAAAAGA
>B_flo_r24  
GCTGTCTGCTGTAACGACCATGTCCACTGCTGTCCCGAAGGAACAACATGCGAGGTTTCATCTGGAAAGTGCAAGAGA
>B_flo_r25  
GCTGTCTGCTGTAATGACCATGTTCACTGCTGTCCAGAAGATACAACATGTGAGGTGTCATCCGGAAAATGCAAGAGA
>B_flo_r26  
GCTGTCTGCTGTAACGACCATGTCCACTGCTGTCCTGAAGATACTACATGCAGTGTGTCCACAGGAAAGTGTGAAAAG
>B_flo_r27  
GCTGTCTGCTGTGATGACAAAGTTCACTGCTGTCCTGAGGGAACAACCTGTAGTGTGTCGACTGGAAAATGTCACAAG
>B_flo_x    
GCTGTATGTTGTCCGGATCGTAAGACCTGCTGTCCTAAAGGATACCACTGTGATCCTAGCAGAGCAACGTGCTTCAAG
>B_flo_y    
GCTGTATGCTGTGTGGATGGGGTACACTGTTGCCCAAAGGACCACACGTGTGATCCGTCATCACAAACTTGTAAGAGT
>B_flo_z    
GCTGTCTGCTGTGAGGACCACCTACACTGCTGCCCTAGAGGCTACAAGTGCGACATGCCGACCAGTACGTGTATCCGT
>B_tau_01*  
GCTGTGTCATGTGGGGATGGCCGCCACTGTTGCCCCCGGGGCTTCCACTGCAACGCTGACGGGCGGTCCTGCTTCCAA
>B_tau_02   
GCTTCTTGCTGTGAAGACAAGATACACTGCTGCCCCCATGGCACGTCCTGTGACCTGGCTCGTGGCCGCTGTCTCTCG
>B_tau_03   
GCCATTTGCTGCTCCGACCACCTGCACTGCTGCCCCCAGAACACTGTGTGTGACCTGACCCAGAGTAAGTGCCTCTCC
>B_tau_04   
GCCGTGTGCTGTGAGGACCATGTGCACTGCTGCCCGTCCGGGTTTAGGTGTGACACAGAGAAGGGTGTGTGTGAGCAG
>B_tau_05   
GCTGTCTGCTGCTCGGACCACCAGCACTGCTGCCCGAAGGGCTACACGTGTGTG---GCCAGAAGGCACTGTAAGAGG
>B_tau_06   
GCCGTGTGCTGTGAGGACCGCCAGCACTGCTGCCCGGCTGGCTACACCTGCAACGTGAAGGCCCGATCCTGTGAGAAG
>B_tau_07z  
GGCACCTGTTGTGGGGACAAGCATCACTGCTGTCCCAGTGGCTTCCGCTGTGCAGCCAGGGGGACCAAGTGCTTACGT
>C_intL_01  
GCTGTTTGTTGCAAGGATGATAAGCATTGCTGTCCACATAATTACAAATGCAATGTTCAAAATTCCACATGTGACATG
>C_intL_02  
GCAGTATGCTGCTCAGATCATGTACATTGTTGTCCACAAGGTTATTCTTGTAATGTTGGCAGTGGAACTTGCCTTAAA
>C_intL_03  
GCAGTTTGTTGCTCAGATCATGTACATTGTTGTCCACAAGGTTATTCTTGTAATGTTGGCAGTGGAACTTGCCTTAAA
>C_intL_06  
GCAGTTTGTTGCTCAGATCATGTACATTGTTGTCCACAAGGTTATTCTTGTAATGTTGGCAGTGGCACTTGCCTTAAA
>C_intL_07z 
GCTGTATGTTGTGCTGATCATTTGCACTGCTGCCCCTACAACACTGTGTGTGACACACAAAGAAAAGTTTGCCTTTCG
>C_mil1_01  
GCGGTGTGCTGCTCAGATGAATTGCATTGTTGCCCCGCTAATACCACCTGTGATCTGGTCCATTCAGCCTGCATTCAA
>C_mil1_02  
GCCGTGTGTTGTAATGACCGACTGCACTGTTGTCCTTTTCAAACAAAATGCGATTTGAAAATGTCCAAGTGTTTGTTT
>C_mil1_03  
GCAGTTTGCTGTGCTGACCACAGACATTGCTGTCCCACTGGCTCCACATGTGACACTCAGGCAGAAACCTGTCAGATG
>C_mil1_04  
GCAGTTTGCTGTGAGGATCATATACACTGTTGTCCTACTGGCCATACGTGTAACCTTACGAAAGGAACCTGTGATGTG
>C_mil1_05  
GCGGTTTGCTGTGAGGACCACATTCACTGCTGTCCTAATGGCTACACGTGTGAAACTCGGACAGAAACCTGTCAGCAG
>C_mil1_06  
GCAGTTTGCTGTGAGGATCATTTACACTGTTGTCCTACTGGCCATACCTGTAATCTTAAGAAAGGAACCTGTGATGTG
>C_mil1_07  
GCAGTCTGTTGTGTGGACCATGTGCACTGCTGTCCTCGAGGGTTAACGTGCAGT------GATATGAAGTGTGAAGGT
>C_mil1_08  
GCTGTGTGTTGTGAGGATCGTGAGCATTGTTGTCCGAAGGGTTACACTTGTAATGTTGGTGCTGGTACCTGTGAGAAG
>C_mil1_09z 
GCTGTGTGCTGTGGG---GACAGGTTCTGCTGCCCACAGGGTTATGTCTGTGATGGGGCACTGAGAGAATGTGTGAAG
>C_mil1_q   
GCTGTTTGCTGTGGTGATGAGCAGCACTGCTGTCCTGAAGGCTTCAGGTGTGAAACTGGGGGGAATTCCTGCATTAAA
>C_mil2_01  
GGTGTTTGTTGTTCAGACCATCAGCATTGTTGCCCACAAGGGTATAACTGTAAT------AATGAAACGTGTGTGAAA
>C_mil2_02  
GCTACTTGCTGTGCTAATGGCCTAAACTGCTGTCCTAATGAATTCACCTGTGAAATCTCTGCATCAATTTGTACACAA
>C_mil2_03  
ACTGTCTGTTGTTTTGCTGGAACAATGTGCTGTCCCAAAGATTACACAAGTGGTGTTTCCACTTCATCCAGAGCAATG
>C_mil2_04  
ACTGTCTGTTGTTTTGCTGGAACAAGGTGCTGTCCCAAAGATTACACAAGTGGTGTTTCCACTTCATCCAGAGCAATG
>C_mil2_05  
ACTGTGTGTTGTTTTGGTGGCACACGATGCTGTCCCAAGGATTTTTCTACTTTGTTCAAGACATCAAGTAGTCTGAGC
>C_mil2_06  
GCTACATGTTGTAATGATGGTGTGCACTGCTGTCCTCATGGCATGAATTGTGATGCAGAAAATTCCTTCTGTACAACG
>C_mil2_07z 
GGTCAATGTTGTAAAGATAAACAAACCTGCTGCCCTCGGCACTACAAATGTAGTGGGGGTACAATGACCTGCAAATGG
>D_rer1_01  
GGTCAGTGTTGCAGGGATGGGATTCACTGTTGTCAACATGGATATCGCTGCGATTCCACCTCCACCCGATGCCTGCGG
>D_rer2_01  
GGTCAGTGTTGCAGGGATGGGATTCACTGCTGTCGACACGGTTATCGCTGCAATTTCGCCTCCACCAGATGCCTGCGA
>D_rerA_01  
GGAGAGTGTTGTGAAGACCATCTGCACTGCTGTCCCGAAGGCATGTTGTGCAGTGTGAAGGACTTAACATGTACAAAC
>D_rerA_02* 
GGCCTTGCATGTTCTGATGGGAAACACTGCTGCCCAAATGACCATGAATGCAGTTCTGACAGCAGCTTGTGTGTCAAA
>D_rerA_03  
GCTGTATGCTGTGATGACAAAATCCATTGCTGCCCAGAGGACACTGTTTGTGACGTCAAAGCCTTGAAATGCATATCC
>D_rerA_04  
GCCGTGTGTTGTGAAGACTTCATCCACTGCTGTCCTCATGGTAAGAAATGTGATGTAGCTGCAGGATCCTGTGATGAC
>D_rerA_05  
GCCGTGTGTTGTGAAGACTTTGTCCATTGCTGTCCTAAGGGCAAGAAATGTAACATTGCTGCTATGAAATGTGAAGAC
>D_rerA_06  
GCTGTGTGTTGTGAAGACTTCATCCACTGCTGTCCTCATGGTAAGAAATGTGATTTAGCTGCGGGGTCCTGTGATGAC
>D_rerA_07  
GCCGTGTGTTGTGAAGACTTCATCCACTGCTGTCCTCATGGTAAGAAATGTAACGTAGCTGCGGGGTCCTGTGATGAC
>D_rerA_08  
GCTGTATGTTGCACAGATGGAGAGCACTGCTGTCCGGCCCACTATAAGTGTAACCTGAGCAGTGTGTCTTGTATTAAG
>D_rerA_09  
GCTGTTTGCTGCCCAGACCAGAAGCACTGCTGTCCTGAGGGCTACAGATGTGACCTGCGCAGACGCTCCTGTGTAAAG
>D_rerA_10z 
GCGGTGTGCTGTGATGATATGCAACACTGCTGTCCCGCGGGGTATAAGTGTGGG---CCGGGTGGCACCTGTATTTCA
>D_rerB_01  
GCTGAATGCTGCTCCGATCACTTGCACTGCTGTTATCAGGGAACTTTGTGCGACCTGGAACATTCCAAGTGTGTGAAT
>D_rerB_02  
GCCGTGTGCTGTGATGATAGGAAACACTGCTGTCCTCAAGGAACCACATGTGACCTTGTGCATTCAATGTGTGTGTCG
>D_rerB_03  
GCTGTGTGTTGTTCTGATCAAAAGCACTGCTGTCCAGAGGGCACGACCTGTGACCTCATCCATAGTACGTGTTTGTCA
>D_rerB_04  
GCAGTGTGTTGTGAGGATCACATTCACTGTTGTCCAGAAGGAACGTTGTGTAATGTTGCGGCCAGCTCCTGTGATGAC
>D_rerB_05  
GCAGTGTGTTGTGAGGACCATGTCCACTGTTGTCCCCATGGCTCAGTGTGTAATGTGGCTGCTGAAACCTGTGAAACT
>D_rerB_06  
GCCGTGTGCTGTGCGGATCAGGAGCACTGCTGTCCACAGGGATACACGTGTGATTTGGCTCAGAGTAGCTGTGTGCGT
>D_rerB_07  
GCGGTGTGCTGTAAGGATGGAGATCACTGCTGTCCAAGCGGCTACACCTGTAACGAGGAGAAAACCTCCTGCACCAAA
>D_rerB_08  
GCCGTGTGCTGTGAGGATCATGAGCACTGCTGTCCACAGGGCTACATCTGTAAGCTGGAGTTAGGGACGTGTGAGAAA
>D_rerB_09z 
GCTGTGTGCTGTAAAGACATGAAGCACTGCTGCCCAATGGGATACAAATGTGACCCAAAAGTCCAAGGTTGCACTAAA
>G_acuA_01  
GCCGAGTGCTGCGGGGATCACGCGCACTGCTGTCCTGCCGGAACACTCTGCCACGCAGCCACGTCCAGCTGTTTGAAC
>G_acuA_02* 
GGAGTCCCCTGCTCCGATGGGAAACACTGCTGTCCTGAGGGCCACCAGTGCAGCGCAGACTGCCGCTCCTGCATCAAA
>G_acuA_03  
GCCGTGTGCTGCGAGGACAAGACGCACTGCTGCCCTGAAGGGACCACGTGTGATGTCGAACACAGCAAATGTATTTCC
>G_acuA_04  
GCTGTTGACTGTGAGGATTCAGTTCACTGCTGCCCAAAAGGGCGAAAATGCAACCCGGCCACCCAGGCCTGCGATAGC
>G_acuA_05  
GCCGTCTGCTGCGACGACCACGAGCACTGCTGCCCGACCGGCACCACCTGCGACCTGGCCTCGCTCAGCTGTACCGGC
>G_acuA_06  
GCCGTTTGCTGCTCCGACGGGAACCACTGCTGTCCCACGGACTACACGTGTGACGTGGAGAAGACCACGTGCACCAAA
>G_acuA_07  
GCCGTGTGCTGCCCGGATAAGGTGCACTGCTGCCCGCAGGGCTACACCTGCAACATGGCCTCCAACTCCTGCCAGAAG
>G_acuA_08z 
GCGGTGTGCTGCAGCGACATGCAGCACTGCTGCCCCGAGGGCCACACCTGCACC---GAGACCGGAGGCTGCACCGGG
>G_acuB_01  
GCGGAGTGTTGCTCAGACCACCTGCACTGCTGCTACGAGAGGACGGTGTGTGATCTGGTCCACAGCCGATGTGTGAAT
>G_acuB_02  
GCGGTGTGTTGTGAGGATAAACTCCACTGCTGCCCCGAGGCGACAAAGTGCGACCTCGCTCATTCAAAGTGTGTTTCC
>G_acuB_03  
GCCATGTGCTGCAGCGACCATCTCCACTGTTGCCCCAGCAACACGATATGTGACCTGGCCCACGGGGTCTGCAAAGAC
>G_acuB_04  
GCCGTCTGTTGCTCAGATCACATCCACTGTTGTCCTGAAGGAACCCAGTGTGACGTCGCCCACAGCGCATGTTTATCC
>G_acuB_05  
GCCGTATGCTGCGAGGACCACCAGCACTGCTGTCCACACGGCACTGTTTGTGACCTCGAGGCCTCCACCTGCGTCGAC
>G_acuB_06  
GCCGTGTGCTGCGAGGACCACCTCCACTGCTGCCCTCACGACACCGTCTGCAACCTGCAGGCCGAGACCTGCGACGAC
>G_acuB_07  
GCTGTGTGCTGCCACGACGGAGACCACTGCTGCCCCAGCGGCCACACCTGTGAGCCCCACCGCTCCTCCTGCTCGAAG
>G_acuB_08  
GCCGTTTGCTGTGCCGACCGCGAGCACTGCTGTCCTCAGGGTTACACCTGCAACATGCAGACGAGCACCTGCGAGAAG
>G_acuB_09z 
GCCGTCTGCTGCCCTGACTCAAAGCACTGCTGCCCCGCCGGCTACTCATGTGACCCGAAGGCCGGCGGTTGCTCCCGC
>G_acuC_01  
GCCGTGTGTTGCTCTGACTTGGCCCACTGCTGCCCTTCAGGGTTCCGCTGTAACACGTCTACCCAGATGTGTGAGCGA
>G_acuC_02  
GGAAGGTGTTGTCTGGATGGCTTCCACTGTTGCCCTTATGGCTATGACTGTGACCTCACGTACACGCACTGTGTGAGA
>G_acuC_03  
GGCCAGTGTTGTGCAGATGGGCGACACTGCTGTCAGTATGGTTATGCATGTGACTCCACCTCCCTGTCATGTAAAAGC
>G_gal_01   
GCCGTGTGCTGCCGGGATGAGGAGCACTGCTGTCCCCACTCCACCAGCTGTGATTTGGAGCGCGGGCGCTGTGTGTCC
>G_gal_02   
GCCGTGTGCTGCGGCGACGGGTGGCACTGCTGTCCCCAGGGCACCGCGTGTGACCTGCAGCGCTCCATGTGCACCTCG
>G_gal_03   
GCCGTGTGCTGCCCCGACCACATCCACTGCTGCCCCCAGGGCTACACCTGCGACCCCCAGGGGGGGACGTGCCTGCAG
>G_gal_04z  
GCTGTGTGCTGTAAGGACCACCAGCACTGCTGCCCCCAGGGCTACACCTGCGACATCGCCACGCAGAGCTGCGAGAAG
>G_morC_01  
GCGGTGTGCTGCTCCGACATGATGCAATGCTGTCCAAACGGCTGGGATTGTCACGTCAGCACCCAGACGTGTACGAAG
>G_morC_2sp 
GGCTAGTGTTGTTCTGACGGGGTTCACTGCTGTGATTGTGGCTATGCCTGTGACCCCTCGAACCTGAGATGCAGGAAG
>H_sap_01*  
GCCGTGGCATGCGGGGATGGCCATCACTGCTGCCCACGGGGCTTCCACTGCAGTGCAGACGGGCGATCCTGCTTCCAA
>H_sap_02   
GCTTCCTGCTGTGAAGACAGGGTGCACTGCTGTCCGCACGGTGCCTTCTGCGACCTGGTTCACACCCGCTGCATCACA
>H_sap_03   
GCCACCTGCTGCTCCGATCACCTGCACTGCTGCCCCCAAGACACTGTGTGTGACCTGATCCAGAGTAAGTGCCTCTCC
>H_sap_04   
GCTGTGTGCTGTGAGGACCACATACACTGCTGTCCCGCGGGGTTTACGTGTGACACGCAGAAGGGTACCTGTGAACAG
>H_sap_05   
GCTGTCTGCTGCTCGGACCACCAGCACTGCTGCCCCCAGGGCTACACGTGTGTA---GCTGAGGGGCAGTGTCAGCGA
>H_sap_06   
GCTGTGTGCTGCGAGGATCGCCAGCACTGCTGCCCGGCTGGCTACACCTGCAACGTGAAGGCTCGATCCTGCGAGAAG
>H_sap_07z  
GGCGTCTGTTGTGCTGATCGGCGCCACTGCTGTCCTGCTGGCTTCCGCTGCGCAGCCAGGGGTACCAAGTGTTTGCGC
>L_chaA_01* 
GCTGTATCCTGTCGTGATGGAAATCACTGTTGTCCTAAAGGTTTTCTTTGCAGTGCAGATGGGAAATCCTGTATAAAA
>L_chaA_02  
GCTGTGTGTTGTTCAGATAAATTGCATTGCTGCCCTCATGGAACATCTTGTGATGTAGCTCACTCTCAGTGTTTAAAA
>L_chaA_03  
GCTGTGTGCTGTGAAGATCATACCCACTGCTGCCCAGAGGGGACCACTTGTGATGTAAAGGAAGGGAAGTGTCAGCAC
>L_chaA_04  
GCTGTGTGCTGTGAAGATCATATCCACTGCTGTCCAGAGGGGACCACTTGTGATGTAAAGGAAGGAAAGTGTCAGCAC
>L_chaA_05  
GCTGTGTGCTGTGAAGATCATACCCACTGCTGTCCAGAGGGGACCACTTGTGATGTAAAGGAAGGAAAGTGTCAGCAC
>L_chaA_06  
GCTGTGTGCTGTGAAGATCATATCCACTGCTGTCCAGAGGGGACCACTTGTGATGCAAAGGGAGAAGCATGTAACCAG
>L_chaA_07  
GCAGTGTGCTGTGCTGATCATATCCACTGCTGTCCACAAGGTTATACATGTGAA------ACCGAAACATGTGAGAAG
>L_chaA_08  
GCTGTTTGCTGCAGTGACCACAAGCATTGTTGCCCAACTGATTATACTTGTGACCTTTTGCATAGCACATGCTCAAAG
>L_chaA_09  
GCTGTATGTTGTGAAGATCACACACATTGTTGTCCTCAGGGATACCAGTGTAATGTTCAGGCTCAGACTTGTGAGTCG
>L_chaA_10z 
GCTGTTTGCTGTGAAGATCAATCCCATTGCTGCCCTAAGGGCTACACCTGTGAGGTTTCGGCAGGACTGTGTCTGAAA
>L_chaC_01  
GCTGTTTGTTGTTCC---ACTGCATACTGCTGCCCGGAAGGCTACACCTGTAATGTCCAAGAAGGAGTCTGTGAGAGG
>L_chaC_02  
GCCTATTGTTGCAGGGATGGTTATCACTGCTGTCCTTATGGCTACTTCTGTGATGTTACTTCAACAAGATGTGTAAAA
>L_chaC_03  
GCCATCTGTTGTAGGGATGGTTATCATTGCTGTCCTTATGGCTACTTCTGTGATTTTACTTCAACAAAATGTACAAAA
>L_chaC_04  
GCCATCTGTTGTAGGGATGGTTATCACTGCTGTCCTTATGGCTACTTCTGTGATTTTACTTCAACAAAATGTACAAAA
>L_chaC_05  
GCCATCTGTTGTAGGGATGGTTATCACTGCTGTCCTTATGGCTACATCTGTGATTTTACTTCAACAAGATGTAAAAGA
>L_chaC_07  
TCGGTCTGTTGCAGGGACGGTTATCACTGCTGTCCTGCTGGCTACTTCTGTGATTTAACTTCAACCCAATGCATACCA
>N_vecA_01  
GCTGTCTGTTGTTCAGATCTAAGGCACTGCTGCCCTTATGGTTACAAATGTGATACATCAGGAGGGGCCTGCATAAGA
>N_vecA_02  
GCAGTGTGTTGCCTTGATCGCCTACACTGCTGTCCCAGTGGATACAAGTGTGACCTTGCCAGGCATGAATGTGTGCAG
>N_vecA_03  
GCTATGTGCTGTGATGATGGCGTTCACTGCTGCCCTAATGGATACACGTGCAACTCCTCGAGTGGCACATGCAACAAA
>N_vecA_04  
GCTGTGTGCTGTGATGATGGCGTTCACTGCTGCCCTAATGGATACACGTGCGACACTGCGAGTGGCACATGCAACAAA
>N_vecA_05  
GCTGTGTGCTGTGATGATGGCGTTCACTGCTGCCCTAATGGATACACGTGCAACTCCTCGAGTGGCACATGCAGCGAA
>N_vecA_06  
GCTGTGTGCTGTGATGATGGCGTTCACTGCTGCCCTAATGGATACACGTGCGACACCTCGAGTGGCAGATGCAACAAA
>N_vecA_08  
GCCGTTTGTTGCTCGGATGAAGTCCACTGCTGCCCTAATGGGTATTCTTGTGACCTTTCCAGTAAAAAATGTGTCAAG
>N_vecA_09  
GCTGTCTGCTGTAGCGATGGCAAGCACTGCTGCCCGTGTGGTTATCACTGCGACATAAGCTCGTCGACGTGCGACATG
>N_vecA_10  
GCTGTTTGCTGTGCTGACATGCAGCACTGCTGTCCTTCGGGCTACACTTGCAACGACAAGAGCGAACATTGTCAGCGA
>N_vecA_11z 
GCTTCGTGCTGCAGCGATGGTCTGCATTGTTGTCCACAAGGGTTCATTTGCGAT---GACCAAAAGGGCTGTGTCAAA
>O_lob1_01  
GCAGTCTGTTGCTCTAACGGCGAAAATTGCTGTCCATCGGGATACACTTGTGATGTATCTGCGGGCACTTGCACGAAA
>O_lob1_02  
GCAGTCTGTTGCTCTGACGGAAAACATTGCTGTCCATCAGGATACACTTGTGATCTTTCAGCGGGCACTTGCACGAAA
>O_nilA_01  
GCTGAGTGCTGTGATGATCACATCCACTGCTGTCCAGCGGGCACAGTCTGTAATAAAGCCTTATCTGGCTGTATTAAT
>O_nilA_02* 
GGAATCTCCTGCCCCGATGGCAAACACTGCTGCCCTGAGGGCCACGACTGCAGCTCAGACAGCCGCGCCTGCATCAAA
>O_nilA_03  
GCCGTGTGCTGCGCTGACAAGATACACTGCTGCTCTGAAGGAACCACATGTGATGTCGAGCATTCCAAATGCATTCAC
>O_nilA_04  
GCTGTTTGCTGTGAAGACTTCATACACTGTTGTCCAAAAGGGAAGAAATGTAACTTGGAGGCTCAAACCTGTGAGGAC
>O_nilA_05  
GCGGTCTGCTGCAACGATCACAAACACTGCTGCCCGAACGGCACCACCTGTGACCAGACCTCCATGTCCTGCAATGGC
>O_nilA_06  
GCGGTGTGCTGTGAGGATGGGAGTCACTGTTGTCCTAAACAGTATAAATGTGACAATAGCCGCACGTCATGCATAAAA
>O_nilA_07  
GCTGTTTGCTGTCCAGATAAGGAGCACTGTTGCCCGCAGGGTTACACCTGTGACATCTTATCCAGATCCTGCCAGAAG
>O_nilA_08z 
GCGGTGTGCTGCAGCGACATGAAACACTGCTGCCCGACCGGGTACACCTGCACC---AAAGAAGGCTCCTGCATCCAG
>O_nilB_01  
GCAGAGTGCTGTTCAGACCACCTCCACTGCTGTTACGAGGGCACGCTGTGCGATCTGGTTCATGAGAAATGCGTCAAT
>O_nilB_02  
GCGGTGTGTTGTGACGATAGGCGCCACTGCTGCCCTGAGGCAACAAAGTGTGATATCGCTCACTTGCGGTGCGTCTCT
>O_nilB_03  
GCCACATGCTGTGAGGATCACCTTCACTGTTGCCCTGCCAACATGGAGTGTGACCTGAAGCACTCACAGTGTAGGCGT
>O_nilB_04  
GCCGTCTGTTGTTCCGATCGCGTCCACTGCTGCCCTGCAGGCTCAGAGTGCGACCTGTACCACAGGACCTGTGTGTCT
>O_nilB_05  
GCTGTGTGCTGTGAGGACCACCTGCACTGCTGCCCCCACGGCACCATTTGTAACCTGAAAAGCTCCACGTGCGACGCC
>O_nilB_06  
GCTGTTTGCTGTGACGATCACATCCACTGCTGCCCTCACGGCCAAGTCTGCAACTTGGCAGCCGAAACTTGCGTTGAC
>O_nilB_07  
GCTGTGTGCTGCAACGATCACAAGCACTGCTGCCCCAAAGGCTACAAGTGCAATGTGGCCGAGGGGACCTGTGACAAA
>O_nilB_08  
GCTGTCTGCTGCAAAGATGGAAACCACTGCTGCCCCAGCAGACACACCTGTGAGCCCCACCACTCCTCCTGCTCCAGA
>O_nilB_09  
GCTGTTTGCTGCACTGACCATGAGCACTGCTGCCCTCAGGGCTACACCTGCAACATGCAGACAGGAACATGCGAGAAG
>O_nilB_10z 
GCCGTCTGCTGCTTTGACTCGAAGCACTGCTGTCCTGCTGGGTACTCCTGCGACCTGAAGGCCGGAGGCTGCACCTTG
>O_nilC1_01 
GCGGTGTGCTGCGCAGACATGCTCCACTGCTGTCCGTCAGGGTATCGCTGTAACCTGGTGACACAGCTGTGTGAGAAA
>O_nilC1_02 
GGCCAGTGTTGTGCAGATGGTCTGCACTGCTGTGAGTATGGATACACCTGTGATGCCTCCTCCTTGAAATGCAGAAAT
>O_nilC2_01 
GCCATGTGCTGTGCCGACCTGGTCCACTGCTGCCCTTCAGGATATCGCTGTAACCTGGTTACCATGAAATGTCAGAAA
>O_nilC3_01 
GCCATGTGCTGTGCCGATCTGCTCCACTGCTGCCCTTCAGGATATCGCTGTAACCTGGTTACCATGAATTGTGAGAAA
>O_nilC3_02 
GGCAAATGTTGTCTGGATGGCTACCACTGTTGTCCAATTGGATTTGACTGTGACCGCACCTACACGCACTGTGTGAGG
>O_nilC4_01 
GCCATGTGCTGTGCTGATCTGCGCCACTGCTGCCCTTCGGGATATCGCTGTAACCTGGTTACCATGAAATGTCAGAAA
>O_nilC4_02 
GGGAAATGTTGTCTCGATGGATACCACTGCTGTCCATTTGGATTGGACTGTGATCACACCTACACGCACTGTCTGAGG
>P_chiC_01  
GCCATGTGCTGTGCCGACCGGGTCCACTGCTGCCCTTCAGGATATCGCTGTAACCTGGTTACCATGAAATGTGAGAAA
>P_chiC_02  
GGCAAATGTTGTCTGGATGGCTACCACTGCTGTCCAATTGGATTTGACTGTGACCGCACCTACCAGCACTGTGTGAGG
>P_livA_01  
GCAGTGTGCTGCTCTGATGGTCGTCATTGTTGTCCTGCTGGATATGAATGTGATGTCATCAACAACATTTGCAAGAGC
>P_livA_a2  
GCAGTGTGTTGTAGTGATGGCGAGCACTGCTGTCCATCAGGTTATACTTGCGATGTATCAGCTGGAACTTGTTCACAA
>P_livA_a3  
GCAGTGTGTTGTAGTGATGGCGAGCACTGCTGTCCATCAGGTTATACTTGCGATGTATCAGCTGGAACTTGTTCAAGA
>P_livA_b2  
GCAGTTTGTTGTAGTGATGGTGAGCACTGCTGTCCATCAGGTTATACTTGTGATGTATCAGCTGGAACTTGTTCACAG
>P_livA_b3  
GCAGTTTGTTGTAGTGATGGTGAGCACTGCTGTCCATCAGGTTATACTTGTGATGTATCAGCTGGAACTTGTTCACAA
>P_livA_b4  
GCAGTGTGTTGTAGTGATGGTGAGCACTGCTGTCCATCAGGTTATACTTGCGACGTATCAGCTGGCACCTGCACACAG
>P_livA_b5  
GCTATTTGCTGCGATGACCACAAGCACTGCTGTCCGTCAGGCTACACCTGTGGA------ACCAACTCCTGCCAGAAG
>P_livA_b6  
GCGGTGTGCTGTGCTGACAAAGAGCATTGCTGTCCAAATGACTATACCTGTGACCCCACCTCATCCACCTGTATGCGG
>P_marL_01  
GCCGTGTGCTGCTCGGACGGGCTGCACTGCTGCCCTTCGGGGACCGTTTGCGATTTGGCCCACGGGATGTGCCAGAAG
>P_marL_02  
GCTGTCTGCTGCAGCGACTACCTGCACTGCTGCCCAAAAAACACGATGTGTGACTTGAAGCTTGGAAAGTGCGTTCAC
>P_marL_03  
GCCGTCTGCTGCGACGATAAGGAGCACTGCTGCCCAGAAGGCACGATATGCAACGTGACGTCGCAGACGTGCAACCAT
>P_marL_04  
GCCGTGTGCTGCGACGACCACGAGCACTGCTGCCCGCAAGGCACCACGTGTAACCTGCCGGCGCAGACGTGCGATCAA
>P_marL_06  
GCCGTGTGCTGCGACGACCACCAGCACTGCTGCCCGGAAGGCACCACGTGTAACCTGCCAGTTGAACGCTGCGACAAA
>P_marL_08  
GCCGTGTGCTGCGACGACCACGAGCACTGCTGCCCGCAAGGCACCACGTGTAACCTGCCGGCGCAGACGTGCGACAAA
>P_marL_09  
GCCGTCTGCTGCGACGACCACGAGCACTGCTGCCCCGAAGGCACGACGTGCAATGTGCCGGCGGGCTCGTGCGACCAG
>P_marL_10z 
GCCACCTGCTGCAGCGACTTTGTGCACTGCTGCCCGAGCGGTTACACGTGTGACCTGGCACAGGCGAGCTGCATCAAG
>R_esoC_01  
GCCATGTGCTGCGCCGACCTGCTCCACTGCTGCCCTTCGGGATATCGCTGTAACCTGGTTACCATGAATTGTGAGAAA
>R_esoC_02  
GGCAAATGTTGTCTGGATGGCTACCACTGCTGTCCAATTGGATTTGACTGTGACCGAACCTACCAGCACTGTGTGAGG
>S_kow_01   
GCAGTATGCTGCTCTGATGGTCTACATTGCTGTCCTAATGGTACAACATGTGATGTTTCTCGGGGTAAATGTAATAAG
>S_kow_02   
GCTGTATGCTGCTCTGATGGTCTACATTGCTGTCCTAATGGTACAACATGTGATGTTTCTCAGGGTAAATGTAATAAG
>S_kow_03   
GCTGTATGCTGCTCTGATGGTCTACATTGCTGTCCTAGTGGTACAACATGTGATGTTTCTCAGGGTAAATGTAATAAG
>S_kow_04   
GCTGCATGCTGCTCTGATGGTCTACATTGCTGTCCTAATGGTACAACATGTGATGTTTCTCAGGGTAAATGTAATAAG
>S_kow_07   
GCCGTTTGTTGTGTTGATCAACAACATTGTTGTCCACAAGGATTTACATGTGATTTACAACAAACAAAGTGTATTAAA
>S_kow_08   
GCGGTTTGTTGTGATGACAAAATTCACTGCTGTCCCAAAGACTATACATGT------AAGGATAGCCGCTGTCTTAAT
>S_kow_09   
GCTGTATGTTGTGATGATCACCAACACTGTTGTCCTAATGGCTACAAATGTGACACGGCAGGAGGATCATGTCAGAAA
>S_kow_10   
GCTGTCTGCTGCAACGATGGTCTACATTGTTGTCCTAAAGGTTATACTTGTAATACCAAGGAAGGAACGTGTCAAAAG
>S_kow_11   
GCTATTTGTTGCGAGGATAAGATACACTGCTGTCCAGATTATTTGACATGTGACATGCCATCTGGAAAGTGTGTTCGC
>S_kow_12z* 
GCTGTCTCTTGTGATGGTGGTGAACACTGTTGTCCCCATGGTTACGCATGTGAT---AAACACCAAGGATGTTTAGAA
>S_pur_01   
GCAGTATGCTGCTCTGATGGTCGCCACTGTTGTCCTACAGGCTACGAATGTGATGTCACCAGCAACACATGCATAAAA
>S_pur_02   
GCAGTTTGTTGTAGTGATCATCTTCACTGCTGTCCATCAGGATACACTTGTGGTGTATCATCTGGCACATGCACTCAA
>S_pur_03   
GCAGTGTGTTGTAGTGATCATCTTCACTGCTGTCCATCAGGTTACACTTGTGGTGTTTCATCTGGCACATGCACACAG
>S_pur_04   
GCAGTGTGTTGTAGTGATCATCTTCACTGCTGTCCATCAGGTTACACTTGTGGTGTATCATCTGGCACATGCACACGA
>S_pur_05   
GCAGTGTGTTGTAGTGATCATCTTCACTGCTGTCCATCAGGATACACTTGTGGTGTATCATCTGGCACATGCACTCAA
>S_pur_09   
GCAGTGTGTTGTAGTGATCATCTTCACTGCTGTCCATCAGGATACACTTGTGGTGTATCATCTGGCACATGCACACGA
>S_pur_13   
GCAGTGTGTTGTAGTGATCATCTTCACTGCTGTCCATCAGGATACACTTGCGGTGTTTCTGCAGGAACCTGCACACGA
>S_pur_14   
GCAGTTTGTTGTAGTGATCATCTTCACTGCTGTCCATCAGGATACACTTGTGGTGTATCATCTGGTACATGCACACAG
>S_pur_17   
GCAGTGTGTTGTAGTGATCATCTTCACTGCTGTCCATCAGGATACACTTGTGGTGTTTCTGCAGGAACCTGCACACGA
>S_pur_19   
GCAGTTTGTTGTAGTGATCATCTACACTGCTGTCCATCAGGATACACTTGTGGTGTATCATCTGGCACATGCACTCAA
>S_pur_21   
GCAGTGTGTTGTAGTGATGGTGAGCACTGCTGTCCGTCAGGATACACTTGCGATGTTTCTGCGGGAACCTGCACACAG
>S_pur_22   
GCAGTGTGTTGTAGTGATGGTGAGCACTGCTGTCCGTCAGGATACACTTGCGATGTTTCTGCAGGAACCTGCACACAA
>S_pur_23   
GCAGTGTGTTGTAGTGATCATCTTCACTGCTGTCCATCAGGATACACTTGCGATGTTTCTGCAGGAACCTGCACACAA
>S_pur_24   
GCAGTGTGTTGTAGTGATGGTCAGCACTGCTGTCCATCAGGATACACTTGCGATGTTTCTGCAGGAACCTGCACACAA
>S_pur_25   
GCAGTTTGTTGTAGTGATCATCTTCACTGTTGTCCATCAGGATACACTTGTGGTGTATCATCTGGCACATGTACAAGG
>S_pur_26   
GCTGTGTGCTGTGATGACCACATTCACTGTTGCCCATCAGGCTACAGTTGCGGA------ACCAACTCCTGCCAGAAG
>S_pur_27z  
GCTATCTGCTGCTCTGATCTGATACACTGCTGTCCAAGTGACTACTCCTGTAACAGCTCTACAGGAACATGCACCAAA
>S_sal1_01  
GGCAAGTGCTGTGCAGATGGCCAGCATTGCTGTGAATATGGATACACCTGTGAC---TCCTCATTCAAGTGCAGGAAA
>S_salA_01  
GCTGAGTGCTGTGAGGATCATATCCACTGCTGCCCTGAGGGAACACTCTGCGTTGTGAATGAGTCCATGTGTGTGAAT
>S_salA_02* 
GCTGTGCCTTGCTCTGATGGGAAACATTGCTGTCCTGAAGGCCACCAGTGCAACACAGACTGCAGCTCCTGCATCAAA
>S_salA_03  
GCTGTGTGCTGTGAGGATAAGATTCACTGTTGTCCTGAGGGCAGCACCTGTGACATCAAGCAATCCAAGTGTATATCC
>S_salA_04  
GCAGTTTGCTGCAGTGACTTTGTCCACTGCTGCCCACATGGTAAGAAGTGCAACCTGGCTGCCCAGACGTGTGACGAC
>S_salA_05  
GCTGTTTGCTGTGAGGACCACGAGTACTGCTGCCCCCATGGCACCACCTGTGACCTGGCTGGCCTCACCTGTGATGGT
>S_salA_07  
GCTGTTTGCTGTGAGGACCACGAGCACTGTTGCCCCCATGGCAGCACCTGTGACCTGGCTACCCTCACCTGTGATGGC
>S_salA_08  
GCAGTGTGCTGTGCTGATGGAGAGCACTGCTGTCCCAAAGACTACAGATGTGATATGAGCAAGACTTCCTGCACTAAG
>S_salA_09  
GCTGTGTGCTGTGCAGATGAGGAGCACTGCTGTCCACAGGGCTACAGCTGTAACATGGGCTCAGGGACTTGCCAGAAG
>S_salA_10z 
GCGGTGTGCTGCAGTGACATGAAGCACTGCTGCACTACAGGCTACACCTGTGGT---GAGGGAGGGTCCTGCACCCAG
>S_salB_01  
GCTGAGTGCTGTTCCGACCACCTGCATTGCTGCTATGAGGGGACAGTGTGTGACTTAGTCCACTCCAAGTGCCTCAAT
>S_salB_02  
GCAGTGTGCTGTGAGGACAAGATGCACTGCTGTCCAGAGGGCACCAAGTGTGATCTAGCCCACTCCAAGTGTGTGTCT
>S_salB_03  
GCTGTGTGCTGTACCGACAAACTCCACTGTTGCCCGGGCAATACAACCTGTGACCTGGAGCATGATATATGCACTTCC
>S_salB_04  
GCTGTGTGTTGTCCAGACCACATCCACTGCTGTCCTGAGGGAACCACCTGTGACCTGGAACAGAGCACCTGTGTGTCT
>S_salB_05  
GCTGTGTGTTGTGATGACCACCTCCACTGCTGCCCCCACGGGACCATCTGTAACCTGGCAGAGAGTACATGTGATGAC
>S_salB_06  
GCTGTGTGTTGCGATGACCACCTCCACTGCTGCCCCCACGGCACTGTGTGTAACCTGGAGGCCAGTAGCTGCGATGAC
>S_salB_07  
GCGGTGTGCTGCGATGACCACGAGCACTGCTGCCCTAAAGGCTACACGTGTAATGTGGCCGAGCAGACCTGTGACAAA
>S_salB_08  
GCGGTGTGCTGTGCCAACGGAGACCACTGCTGCCCCAGCGGCTACAGCTGTGATGTCCACAAGACCTCCTGCACTAAG
>S_salB_09  
GCTGTTTGCTGTACAGACCATGAGCACTGCTGCCCCCAGGGCTACAGCTGCAACATGCAGACTGGGACCTGTGAGAAA
>S_salB_10z 
GCCATATGCTGCACGGACACCAGGCACTGCTGCCCCATGGGATACACATGTGACCTAGAGCAGGGAGGCTGCTCCCAG
>S_salC_01  
GCGGTGTGTTGCTCTGACATGGCCCACTGTTGCCCGTCAGGCTTCAACTGCAATGCCATCACCCAGAAGTGTGAGAAA
>S_salC_02  
GGTAGGTGCTGTCTAGATGGGTACCACTGCTGTCCCTACGGCTATGACTGTGACCCCACATACACTAAGTGTGTGAGG
>S_salC_03  
GCGAAGTGTTGTGCGGATGGCCTGCATTGCTGTGAATATGGATACACCTGTGACCCAAACTCATACAAGTGCAGGAAA
>T_rubB_01  
GCTGAATGTTGCTCCGACCATCTGCACTGCTGCTACCAGGGGACGCTTTGTGACCTGGAACACCACAAATGTGTCAAC
>T_rubB_02  
GCCGTGTGCTGCGAGGACAAGCTCCACTGTTGCCCGGAAGGAACGAGGTGTGATCTCGCTCGCTCCAAGTGCGTTTCG
>T_rubB_03  
GCTGTGTGCTGCAGCGATCACGAGCGCTGCTGCCCTGCAGGCACGCGCTGCGACCTGGAGCACGACGCCTGTGTGTCC
>T_rubB_04  
GCTGTGTGCTGTGACGATCACGTCCACTGCTGCCCTCACGACACCATCTGTAACCTGGAGACTCAAACCTGCGACGGC
>T_rubB_05  
GCCGTGTGCTGCAGCGATGGCGAGCACTGCTGTCCTAAAGGCTACCGATGTAACCTGGCGGTCCAGACCTGTGACGTG
>T_rubB_06  
GCGGTTTGTTGTGAGGACGGGGACCACTGCTGCCCCAGGGGGCACCGCTGTGACCCCCACCGCCGTTCCTGCTCAAAG
>T_rubB_07  
GCGGTGTGCTGCAACGACCACGAGCACTGCTGTCCTCAGGGCTACAGCTGCAACACGGAGACGGGCACGTGCGAGAAG
>T_rubB_08z 
GCCGTGTGCTGCTCAGACCAGAAGCACTGCTGTCCCGCTGGATTCTCCTGTGAC---CCGTCTGGAGGCTGCGTCCAG
>T_rubC_01  
GCCGTGTGTTGCTCTGACAAGACCCACTGCTGCCCTTCAGGGTATACCTGTAACCTTGCCGAACAGATGTGTGAGAAA
>T_rubC_02  
GGCAGCTGCTGTCAGGATGGCTACCACTGTTGTCCCATGGGCTACCACTGTGACCCTACTTACCGGTACTGTTTGCAG
>T_rubC_03  
GGCCAGTGTTGCGCAGATGGTCAGCACTGCTGTGAATATGGATACACCTGCAGCAGCTCCTCCGTGTCCTGCAAAAAG
>T_rubD_00* 
GAAGTTCTCTGCCCTGATGGAAAACGCTGCTGTCCTGAAGGTCACCTGTGCAGCTCGGACGGACGCTCCTGCATTAAA
>T_rubD_01  
GCTGTGTGCTGCCCAGATAGGAATTACTGCTGCCCCGCCCAGTACAGGTGTGACGAGCAGAGCACCTCCTGCATCAAG
>T_rubD_02  
GCGGTGTGCTGCAGTGACATGAAGCACTGCTGTCCCACCGGCTACACCTGCTCG---GAAGGAGGACAATGTTCCCTG
>X_tro_01*  
GGAAAATCTTGCCAAGATGGACATCACTGCTGTTCTGTAGGCTCCTACTGCTCAGATGATGGCCACTACTGTATCCCA
>X_tro_02   
GCAGTTTGCTGTGATGATCATATGCACTGCTGTCCCCATAACTCTGAGTGTGATGTCCAGCAAGGGCGCTGTATCTCC
>X_tro_03   
GCTGTCTGCTGTTCTGACCATCTTCACTGTTGCCCTGGTGGTACCACATGTGACCTTGTCCATAAGAAATGTGTATCC
>X_tro_04   
GCAGTGTGTTGTGACGATCATATCCACTGCTGTCCCAGTGGGTTCACATGT------TCTGGAGGCAGCTGTGTGTTG
>X_tro_05   
GCTGTGTGCTGTAATGATCATCTTCATTGCTGTCCTGAAGGTTATACATGC------TCCCAGGGCGAATGCTCAAAA
>X_tro_06   
GCTGTGTGCTGTGATGACCATGAACACTGCTGCCCTCCTGGTTACACATGT------TCTGGAGGAAGTTGCCAGAAG
>X_tro_07   
GCTGTGTGCTGTGATGACCATGAACACTGCTGCCCTCCTGGATACACATGC------TCTGGAGGAAGTTGCCAGCAG
>X_tro_08   
GCTGTGTGCTGTGATGACCATGAGCACTGCTGCCCTCCTGGTTACACATGC------TCCGGAGGACAGTGCCAGAAG
>X_tro_09   
GCTGTGTGCTGTGATGACCATGAACACTGCTGCCCTCATGGATACATATGC------TCTGGAGGAAGTTGCCAGCAG
>X_tro_10   
GCTGTGTGCTGTGATGACCATGAACACTGCTGCCCTCCTGGTTACACCTGC------TCTGGAGGACAGTGCCAGAAG
>X_tro_11   
GCTGTGTGCTGTGATGACCATGAACACTGCTGCCCCCCTGGATATACCTGC------TCTGGGTCACAGTGCATGATT
>X_tro_12   
GCTGTGTGTTGTGATGACCATGAACACTGCTGCCCTCCTGGTTACACATGC------TCTGGAGGACAATGCCAGAAG
>X_tro_13   
GCTGTGTGCTGCTCCGACCACTGGCACTGCTGCCCCCAGGGGTTTACCTGTGAT---GCCAGAGGTACCTGTGTACTA
>X_tro_14z  
GGGGTGTGCTGCCCAGACATGGTGCACTGCTGTCCCTATGGGTATGTGTGTCTGAACCATGGAACGTCATGTAGTCGT
